# Supplementary material for: The Gene Expression Profile of the Song Control Nucleus HVC Shows Sex Specificity, Hormone Responsiveness, and Species Specificity Among Songbirds
Source: Front Neurosci. 2021 May 31;15:680530. doi: 10.3389/fnins.2021.680530 (PMC8200640; doi:10.3389/fnins.2021.680530)
Supplement: Supplementary Table 7 — GO term enrichment analysis of female-specific, male-specific and sex-shared genes. [file Table_7.XLSX]

## Sheet: merge_ALL_2018-07-19.csv
GOID	GOTerm	Term PValue Corrected with Bonferroni step down			Number of observed genes			GOGroups			OverViewTerm			Associated.Genes.Found
		Female-specific	Male-specific	Sex-shared	Female-specific	Male-specific	Sex-shared	Female-specific	Male-specific	Sex-shared	Female-specific	Male-specific	Sex-shared	Female-specific	Male-specific	Sex-shared
GO:0006996	organelle organization	9.25e-07	3.83e-23	8.49e-05	644	627	186	[Group21]	[Group18, Group26]	[Group07]	TRUE	TRUE	FALSE	[AARS2, ABCC4, ABL1, ABRAXAS1, ACOT8, ACSS2, ACTN2, ACTR1A, ACTR2, ACTR3, ACTR3B, ACTR6, AGFG1, AGRN, AGTPBP1, AIFM2, AKAP13, AKAP9, AKT3, ALAS1, ALPK3, ANAPC2, ANKRD28, ANLN, ANP32E, AP2M1, ARAP1, ARFIP1, ARHGAP12, ARHGAP18, ARHGAP21, ARHGAP25, ARHGAP26, ARHGAP28, ARHGEF5, ARID2, ARID4A, ARID4B, ARID5B, ARL1, ARPC1A, ARPC4, ARPC5, ASPM, ATAD2B, ATCAY, ATG13, ATG16L1, ATG2B, ATG4C, ATG5, ATP2C1, …	[AARS2, ABCA1, ABCC4, ABL1, ACP2, ACSS2, ACTN2, ADD3, ADGRG6, AFAP1, AFF2, AFG3L2, AGRN, AGTPBP1, AHI1, AIFM2, AKAP13, AKAP9, AKTIP, ALPK3, ALS2, ANK2, ANKLE2, ANKRD28, ANLN, ANXA1, ANXA2, ANXA8, AP3B1, AP3D1, APC2, ARHGAP18, ARHGAP21, ARHGAP26, ARHGAP28, ARHGAP6, ARHGEF10, ARHGEF5, ARHGEF7, ARID1A, ARID4A, ARPC5, ASH2L, ASPM, ASZ1, ATG9A, ATP2C1, ATP6V0A2, ATP6V0A4, ATP7A, ATP8A2, AUTS2, BAZ1B, …	[AARS2, ABCC4, ABL1, ACSS2, ACTN2, AGRN, AGTPBP1, AIFM2, AKAP13, AKAP9, ALPK3, ANKRD28, ANLN, ARHGAP18, ARHGAP21, ARHGAP26, ARHGAP28, ARHGEF5, ARID4A, ARPC5, ASPM, ATP2C1, BCOR, BUB1, CADPS, CCDC39, CENPE, CENPF, CEP135, CEP192, CEP97, CGNL1, CHAF1B, CLASP1, CNTNAP1, CUL4A, CUL4B, DEUP1, DHX9, DKC1, DLEC1, DLG1, DMRT1, DNAH8, DOCK1, DOT1L, DSCAM, DVL1, EPB41L4A, EPB42, EPC1, EPHA1, EZH2, FANCG, F…
GO:0007010	cytoskeleton organization	6.93e-05	2.52e-15	4.42e-09	242	248	92	[Group21]	[Group18, Group25, Group26, Group27]	[Group06, Group07]	FALSE	TRUE	TRUE	[ABL1, ACTN2, ACTR2, ACTR3, ACTR3B, AGFG1, AGRN, AKAP13, AKAP9, ANAPC2, ANLN, ARAP1, ARFIP1, ARHGAP12, ARHGAP18, ARHGAP21, ARHGAP25, ARHGAP26, ARHGAP28, ARHGEF5, ARPC1A, ARPC4, ARPC5, ASPM, ATP2C1, BAIAP2L2, BBS4, BCL6, BCR, BRCA1, BRSK2, C1D, C2CD3, CAP2, CAPN6, CAPZA2, CARMIL2, CCDC13, CCDC39, CCDC40, CCDC78, CCP110, CCSER2, CECR2, CENPE, CEP135, CEP192, CEP97, CGNL1, CHMP4B, CLASP1, CNTNAP1, C…	[ABL1, ACTN2, ADD3, AFAP1, AGRN, AKAP13, AKAP9, ANK2, ANLN, ANXA1, APC2, ARHGAP18, ARHGAP21, ARHGAP26, ARHGAP28, ARHGAP6, ARHGEF10, ARHGEF5, ARHGEF7, ARPC5, ASPM, ATP2C1, ATP8A2, AUTS2, BBS2, CAPN10, CAPN2, CAPN3, CARMIL1, CC2D2A, CCDC39, CCDC88A, CCNF, CD2AP, CDC14A, CDC20, CDC42BPA, CDC42BPB, CDK1, CENPE, CENPJ, CEP120, CEP135, CEP152, CEP192, CEP250, CEP85, CEP97, CFAP100, CFAP46, CFLAR, CGNL1…	[ABL1, ACTN2, AGRN, AKAP13, AKAP9, ANLN, ARHGAP18, ARHGAP21, ARHGAP26, ARHGAP28, ARHGEF5, ARPC5, ASPM, ATP2C1, CCDC39, CENPE, CEP135, CEP192, CEP97, CGNL1, CLASP1, CNTNAP1, DEUP1, DLEC1, DLG1, DNAH8, DOCK1, DVL1, EPB41L4A, EPB42, EPHA1, FER, FES, FRY, FTCD, GAB1, HCK, HIP1, IQCG, KATNAL1, KIAA0753, KIF11, KIF18A, KIF23, KIF24, KIT, LCP1, LRRC6, MAP4, MICAL1, MOCOS, MYH9, MYO1B, NAV1, NCAPG, NDC80…
GO:0000278	mitotic cell cycle	0.00104886	6.07e-13	0.000517449	200	207	67	[Group18]	[Group30]	[Group09]	TRUE	TRUE	TRUE	[ABL1, ACTR1A, ACVR1, AFAP1L2, AKAP9, ANAPC2, ANAPC7, ANLN, ATAD5, AZI2, BBS4, BCL6, BRCA1, BRINP1, BRSK2, BTRC, BUB1, CCND2, CCNH, CCP110, CDC5L, CDC7, CDK14, CDK19, CDK6, CENPE, CENPF, CEP135, CEP192, CEP97, CFH, CHMP4B, CLASP1, CLSPN, CNOT11, CNOT2, CNOT4, CNOT8, CNOT9, CSNK1E, CTDSPL, CTNNB1, CUL1, CUL2, CUL3, CUL4A, CUL4B, CUL9, DBF4, DBF4B, DDX3X, DHDDS, DLG1, DMRT1, DUSP12, DYNC1LI1, E2F6,…	[ABCB1, ABL1, ADAM17, AKAP9, ANAPC5, ANAPC7, ANKLE2, ANLN, ANXA1, ARHGEF10, ARHGEF7, ATAD5, BECN1, BUB1, BUB1B, CASP2, CCNA2, CDC14A, CDC16, CDC20, CDH13, CDK1, CDK11A, CDK11B, CENPC, CENPE, CENPF, CENPJ, CEP135, CEP152, CEP192, CEP250, CEP78, CEP85, CEP97, CFH, CHEK1, CLASP1, CLASP2, CLIP1, CLSPN, CLTCL1, CNOT1, CNOT10, CNOT8, CNTRL, CTDP1, CUL4A, CUL4B, DLG1, DLGAP5, DMRT1, DNA2, DSCC1, DTL, DY…	[ABL1, AKAP9, ANAPC7, ANLN, ATAD5, BUB1, CENPE, CENPF, CEP135, CEP192, CEP97, CFH, CLASP1, CLSPN, CNOT8, CUL4A, CUL4B, DLG1, DMRT1, EZH2, FER, HGF, KCNH5, KIF11, KIF18A, KIF20B, KIF23, MAD1L1, MAP4, MCM10, MCM3, MCM6, NCAPD3, NCAPG, NDC80, NEK4, NUMA1, NUSAP1, ODF2, PAK5, PDZD2, POLE, POLR1A, PSMD1, PSMD2, PSME3, PTPN11, PTPN3, RCC1, RINT1, RPL24, RPS6, RTEL1, SLC6A4, STAG2, STK39, TAF2, TMEM8B, …
GO:0030030	cell projection organization	4.95e-06	5.23e-12	0.0108981	283	268	82	[Group22]	[Group23, Group31]	[Group08]	TRUE	TRUE	TRUE	[ABCC4, ABL1, ACTN2, ACTR1A, ACTR2, ACTR3, ADARB1, ADGRB3, ADNP, AGRN, AKAP9, ALCAM, ALKAL2, ALPK3, ANAPC2, ANLN, APBB2, ARAP1, ARF4, ARPC5, ATCAY, ATG5, B4GAT1, BBS4, BCL11B, BDNF, BOC, BRSK2, C1D, C2CD3, CAMK2B, CARMIL2, CCDC13, CCDC39, CCDC40, CCDC78, CCK, CCP110, CDH11, CDH23, CDKL5, CEP135, CEP192, CEP97, CERS2, CHN1, CHRNB2, CLASP1, CLMN, CNTNAP1, CPNE9, CRTAC1, CRTC1, CSNK1E, CTNNB1, CUL3,…	[ABCC4, ABL1, ACTN2, ADCY1, ADCYAP1, ADGRB1, AFG3L2, AGRN, AHI1, AKAP9, ALCAM, ALPK3, ALS2, ANLN, ANO6, ARHGEF26, ARHGEF7, ARPC5, ATP7A, ATP8A2, AUTS2, BBS2, CAMK1D, CAPRIN2, CARMIL1, CC2D2A, CCDC39, CCDC88A, CD2AP, CD44, CDC14A, CDC20, CDH1, CDH11, CDH13, CDK1, CELSR2, CENPJ, CEP120, CEP135, CEP152, CEP162, CEP192, CEP250, CEP78, CEP89, CEP97, CFAP100, CFAP221, CFAP46, CFLAR, CLASP1, CLASP2, CLU…	[ABCC4, ABL1, ACTN2, AGRN, AKAP9, ALCAM, ALPK3, ANLN, ARPC5, CCDC39, CDH11, CEP135, CEP192, CEP97, CLASP1, CNTNAP1, CUL4B, CUX1, DEUP1, DNAH8, DSCAM, DVL1, EZH2, FARP1, FER, FES, FN1, FRY, GAB1, HGF, IFT52, IFT74, IFT88, IQCG, ITGA2, KIAA0586, KIF20B, KIF24, KIT, LRRC6, LYN, MACF1, MAP4, MKS1, MYH9, NCAM2, NECTIN1, NEFM, NRXN1, ODF2, PICK1, PKHD1, PLAA, PLD1, PLXNC1, PRKCD, PRKD1, PTPN11, PTPRF, …
GO:0120036	plasma membrane bounded cell projection organization	2.46e-05	5.88e-12	0.0178321	275	264	80	[Group22]	[Group23, Group31]	[Group08]	FALSE	TRUE	FALSE	[ABCC4, ABL1, ACTN2, ACTR1A, ACTR2, ACTR3, ADARB1, ADGRB3, ADNP, AGRN, AKAP9, ALCAM, ALKAL2, ALPK3, ANAPC2, ANLN, APBB2, ARAP1, ARF4, ARPC5, ATCAY, ATG5, B4GAT1, BBS4, BCL11B, BDNF, BOC, BRSK2, C1D, C2CD3, CAMK2B, CARMIL2, CCDC13, CCDC39, CCDC40, CCK, CCP110, CDH11, CDH23, CDKL5, CEP135, CEP192, CEP97, CERS2, CHN1, CHRNB2, CLASP1, CLMN, CNTNAP1, CPNE9, CRTAC1, CRTC1, CSNK1E, CTNNB1, CUL4B, CUX1, …	[ABCC4, ABL1, ACTN2, ADCY1, ADCYAP1, ADGRB1, AFG3L2, AGRN, AHI1, AKAP9, ALCAM, ALPK3, ALS2, ANLN, ANO6, ARHGEF26, ARHGEF7, ARPC5, ATP7A, ATP8A2, AUTS2, BBS2, CAMK1D, CAPRIN2, CARMIL1, CC2D2A, CCDC39, CCDC88A, CD2AP, CD44, CDC14A, CDC20, CDH1, CDH11, CDH13, CDK1, CELSR2, CENPJ, CEP120, CEP135, CEP152, CEP162, CEP192, CEP250, CEP78, CEP89, CEP97, CFAP100, CFAP221, CFAP46, CFLAR, CLASP1, CLASP2, CLU…	[ABCC4, ABL1, ACTN2, AGRN, AKAP9, ALCAM, ALPK3, ANLN, ARPC5, CCDC39, CDH11, CEP135, CEP192, CEP97, CLASP1, CNTNAP1, CUL4B, CUX1, DNAH8, DSCAM, DVL1, EZH2, FARP1, FER, FES, FN1, FRY, GAB1, HGF, IFT52, IFT74, IFT88, IQCG, KIAA0586, KIF20B, KIF24, KIT, LRRC6, LYN, MACF1, MAP4, MKS1, MYH9, NCAM2, NECTIN1, NEFM, NRXN1, ODF2, PICK1, PKHD1, PLAA, PLD1, PLXNC1, PRKCD, PRKD1, PTPN11, PTPRF, PTPRM, RANBP9,…
GO:0022607	cellular component assembly	7.81e-06	8.92e-11	0.000665876	505	457	147	[Group21]	[Group18, Group23, Group25]	[Group00]	FALSE	FALSE	TRUE	[AARS2, ABCC4, ABL1, ACAT1, ACE, ACTN2, ACTR1A, ACTR2, ACTR3, ACTR3B, ADAR, ADGRB3, ADGRL3, ADNP, AGFG1, AGRN, AIMP2, AKAP13, AKAP9, ALPK3, ANKRD28, ANLN, ANP32E, ANXA6, APOB, AR, ARAP1, ARFIP1, ARHGAP18, ARHGAP28, ARHGEF5, ARPC1A, ARPC4, ARPC5, ASPM, ATG13, ATG16L1, ATG2B, ATG4C, ATG5, ATP6V0A1, ATR, B4GALT1, BAIAP2L2, BBS4, BCL11B, BCL9, BCLAF1, BDNF, BDP1, BMS1, BRCA1, C1QBP, C2CD3, CAB39, CAD…	[AARS2, AASS, ABCA1, ABCC4, ABL1, ACAT1, ACE2, ACPP, ACTN2, ADAR, ADGRB1, AGRN, AHI1, AKAP13, AKAP9, ALDOB, ALPK3, ANK2, ANKRD28, ANLN, ANO6, ANXA2, ANXA6, APAF1, ARHGAP18, ARHGAP28, ARHGAP6, ARHGEF10, ARHGEF26, ARHGEF5, ARHGEF7, ARPC5, ASH2L, ASPM, ATG9A, ATP6V0A2, ATP6V0A4, ATP7A, AUTS2, BBS2, BDP1, BECN1, BSN, C9, CAB39, CADPS, CAMK2D, CAPN3, CARMIL1, CAT, CC2D2A, CCDC39, CCDC88A, CD2AP, CD59,…	[AARS2, ABCC4, ABL1, ACAT1, ACTN2, ADAR, AGRN, AKAP13, AKAP9, ALPK3, ANKRD28, ANLN, ANXA6, ARHGAP18, ARHGAP28, ARHGEF5, ARPC5, ASPM, BDP1, CAB39, CADPS, CCDC39, CDH5, CENPE, CENPF, CEP135, CEP192, CEP97, CHAF1B, CLASP1, CNTNAP1, CUL4A, CUL4B, DECR1, DEUP1, DGKH, DHX9, DLEC1, DLG1, DNAH8, DPYS, DSCAM, DVL1, EPHA1, FARP1, FER, FES, FLOT2, FN1, HAT1, HCK, HGSNAT, HID1, HIP1, HPS1, IFT52, IFT74, IFT8…
GO:0032989	cellular component morphogenesis	0.00010851	1.13e-10	0.0154109	211	205	64	[Group22]	[Group28, Group31]	[Group08]	FALSE	TRUE	FALSE	[ABL1, ACTN2, ACTR2, ADARB1, ADGRB3, ADNP, AGFG1, AKAP13, ALCAM, ANAPC2, APBB2, AR, ARAP1, ARHGAP18, ATP10A, B4GAT1, BCL11B, BCL6, BDNF, BOC, BRSK2, BVES, C1QBP, CAMK2B, CAP2, CCK, CDC7, CDH11, CDKL5, CHN1, CHRNB2, CLASP1, CNTNAP1, COL4A3BP, CPNE9, CSNK1A1, CSNK1E, CSNK1G3, CTNNB1, CUL3, CUX1, CYFIP1, DACT2, DDR1, DICER1, DLEC1, DLG1, DMRT1, DNM1L, DOCK1, DOCK10, DOCK5, DOK5, DSCAM, DVL1, EFNB1, …	[ABL1, ACTN2, ADCY1, ADGRB1, AFG3L2, AKAP13, ALCAM, ALS2, ANK2, ANXA1, ARHGAP15, ARHGAP18, ARHGEF26, ARHGEF7, ATP10A, ATP7A, ATP8A2, AUTS2, CAPN3, CAPRIN2, CARMIL1, CD44, CD9, CDH11, CELSR2, CFLAR, CLASP1, CLASP2, CNTN4, CNTNAP1, CNTNAP2, COBL, CORO1B, CTTN, CUX1, DAB1, DISC1, DLEC1, DLG1, DMRT1, DOCK1, DOCK7, DRAXIN, DSCAM, DSCAML1, DVL1, ECT2, EPB41L3, EPB41L5, EPB42, EPHA1, EPHB1, FARP1, FBLN1…	[ABL1, ACTN2, AKAP13, ALCAM, ARHGAP18, ATP10A, CDH11, CLASP1, CNTNAP1, CUX1, DLEC1, DLG1, DMRT1, DOCK1, DSCAM, DVL1, EPB42, EPHA1, FARP1, FER, FES, FN1, FRY, GAB1, HCK, HGF, ITGA4, ITGB3, KDR, KIF20B, KIT, LAMC3, MACF1, MYH9, NEBL, NECTIN1, NRXN1, OBSCN, PLAA, PLXNC1, PTPN11, PTPRM, RADIL, RANBP9, RFX2, RPL24, SCFD1, SEC24B, SEMA3C, SEMA3F, SEMA4D, SH3D19, SHC1, SHROOM1, STRIP1, TCTN1, TEK, TFCP2…
GO:0051128	regulation of cellular component organization	1.65e-06	8.36e-10	0.00902891	438	391	123	[Group21]	[Group25, Group31]	[Group05]	FALSE	FALSE	TRUE	[ABL1, ACE, ACTN2, ACTR2, ACTR3, ACTR3B, ADAM9, ADGRB3, ADGRL3, ADIPOR1, ADNP, AGRN, AKAP13, AKAP6, AKAP9, ALKAL2, ANAPC2, ANLN, APBB2, AR, ARAP1, ARFGAP1, ARFIP1, ARHGAP18, ARHGAP28, ARHGEF5, ARPC1A, ARPC4, ARPC5, ATAD2B, ATG13, ATG5, ATP10A, ATP8A1, ATR, BAIAP2L2, BBS4, BCL6, BCLAF1, BCOR, BCR, BDNF, BNIP3, BNIP3L, BRCA1, BUB1, BVES, C1D, C1QBP, CAMK2B, CAMKK2, CAPN5, CAPN6, CAPZA2, CARMIL2, CB…	[ABCA1, ABCB4, ABCC8, ABL1, ACE2, ACTN2, ADAM17, ADCYAP1, ADGRB1, AFAP1, AGRN, AHI1, AKAP13, AKAP9, ANLN, ANO6, ANXA1, ANXA2, APAF1, ARFGAP3, ARHGAP15, ARHGAP18, ARHGAP28, ARHGAP6, ARHGEF10, ARHGEF5, ARHGEF7, ARPC5, ASPH, ATP10A, ATP7A, ATP8A2, AUTS2, BCOR, BECN1, BUB1, BUB1B, C2CD5, CAMK1D, CAMK2D, CAPN2, CAPN5, CAPRIN2, CARMIL1, CCDC88A, CCNF, CD2AP, CD44, CDC14A, CDC16, CDC20, CDH13, CDH2, CDK…	[ABL1, ACTN2, AGRN, AKAP13, AKAP9, ANLN, ARHGAP18, ARHGAP28, ARHGEF5, ARPC5, ATP10A, BCOR, BUB1, CAPN5, CENPE, CENPF, CEP135, CEP97, CFH, CHAF1B, CLASP1, CUL4A, CUL4B, CUX1, DKC1, DLEC1, DLG1, DMRT1, DOCK1, DPP4, DSCAM, DVL1, ENPP1, EPB42, EPHA1, EZH2, FER, FES, FN1, FRMPD4, GPC3, HCK, HGF, HIP1, IFT88, ITGA2, KDM5A, KDR, KIAA1109, KIF11, KIF18A, KIF20B, KIF9, KIT, LCP1, LYN, MACF1, MAD1L1, MAP4,…
GO:0070925	organelle assembly	0.0490653	1.35e-08	0.00147663	151	156	54	[Group05]	[Group18, Group23, Group27]	[Group06]	TRUE	TRUE	FALSE	[ABCC4, ACTN2, ACTR1A, ACTR2, ACTR3, AGFG1, AKAP13, AKAP9, ALPK3, ANLN, ARHGEF5, ASPM, ATG13, ATG16L1, ATG2B, ATG4C, ATG5, BBS4, BMS1, BRCA1, C1QBP, C2CD3, CCDC13, CCDC39, CCDC40, CCDC78, CCP110, CENPE, CENPF, CEP135, CEP192, CEP97, CHMP4B, CIRBP, CLASP1, CNOT2, CSNK1E, DDX3X, DEUP1, DNAH1, DNAH8, DYNC2H1, DZIP1, EHD3, EIF2A, EIF6, EMC6, FARP2, G3BP2, GABARAPL1, GALNT11, GAS8, GSN, HCK, HPS1, HPS…	[ABCC4, ACTN2, AHI1, AKAP13, AKAP9, ALPK3, ANLN, ARHGEF10, ARHGEF5, ASPM, ATG9A, BBS2, BECN1, CAPN3, CC2D2A, CCDC39, CCDC88A, CDC14A, CDC20, CDK1, CENPC, CENPE, CENPF, CENPJ, CEP120, CEP135, CEP152, CEP162, CEP192, CEP250, CEP78, CEP89, CEP97, CFAP100, CFAP221, CFAP46, CFLAR, CLASP1, CLUAP1, CNOT1, CNTRL, DEUP1, DHX30, DISC1, DMD, DNAAF5, DNAH8, DYNC1H1, FASTKD2, FGFR1OP, FHOD3, FNBP1L, GOLGA2, G…	[ABCC4, ACTN2, AKAP13, AKAP9, ALPK3, ANLN, ARHGEF5, ASPM, CCDC39, CENPE, CENPF, CEP135, CEP192, CEP97, CLASP1, DEUP1, DNAH8, HCK, HPS1, IFT52, IFT74, IFT88, IQCG, KIAA0586, KIAA0753, KIF11, KIF23, KIF24, KIF9, LCP1, LRRC6, MAP4, MAPK9, MFN2, MKS1, NEBL, NRXN1, NUMA1, OBSCN, ODF2, PATL1, PKHD1, RCC1, RFX2, RPL24, SCFD1, SLC6A4, SPAG1, SSX2IP, STAG2, TCTN1, TPX2, TTN, TUBGCP3]
GO:0007346	regulation of mitotic cell cycle	0.0329467	2.86e-08	0.00118344	134	138	49	[Group18]	[Group30]	[Group09]	FALSE	FALSE	FALSE	[ABL1, ACTR1A, AFAP1L2, AKAP9, ANAPC2, ANAPC7, ANLN, ATAD5, BCL6, BRCA1, BRINP1, BTRC, BUB1, CCND2, CCP110, CDC7, CDK19, CDK6, CENPE, CENPF, CEP135, CEP192, CEP97, CFH, CHMP4B, CLASP1, CLSPN, CNOT11, CNOT2, CNOT4, CNOT8, CNOT9, CSNK1E, CTDSPL, CTNNB1, CUL1, CUL3, CUL4A, CUL4B, CUL9, DBF4B, DDX3X, DLG1, DMRT1, DUSP12, DYNC1LI1, ERCC3, EZH2, FANCI, FBXO7, FBXW5, FGF10, FYN, HECA, HECW2, HRAS, HSF1,…	[ABL1, ADAM17, AKAP9, ANAPC5, ANAPC7, ANLN, ANXA1, ARHGEF7, ATAD5, BECN1, BUB1, BUB1B, CASP2, CDC14A, CDC16, CDC20, CDK1, CDK11A, CDK11B, CENPE, CENPF, CENPJ, CEP135, CEP152, CEP192, CEP250, CEP78, CEP85, CEP97, CFH, CHEK1, CLASP1, CLSPN, CNOT1, CNOT10, CNOT8, CNTRL, CUL4A, CUL4B, DLG1, DLGAP5, DMRT1, DTL, DYNC1H1, EZH2, FGFR1, FGFR1OP, GBF1, GLMN, GPSM2, H2AFY, HAUS8, HMMR, ID2, KCNH5, KIF11, KI…	[ABL1, AKAP9, ANAPC7, ANLN, ATAD5, BUB1, CENPE, CENPF, CEP135, CEP192, CEP97, CFH, CLASP1, CLSPN, CNOT8, CUL4A, CUL4B, DLG1, DMRT1, EZH2, KCNH5, KIF11, KIF20B, MAD1L1, NDC80, NEK4, NUMA1, NUSAP1, ODF2, PAK5, PDZD2, PSMD1, PSMD2, PSME3, PTPN11, PTPN3, RCC1, RINT1, RPL24, RPS6, STAG2, STK39, TMEM8B, TNIK, TOP2A, TPX2, UBE2D1, XPC, ZFYVE19]
GO:0009653	anatomical structure morphogenesis	1.46e-05	3.81e-08	0.0403923	453	400	125	[Group22]	[Group20, Group28, Group31]	[Group08]	FALSE	TRUE	FALSE	[AAMP, ABL1, ACTN2, ACTR2, ACVR1, ADAM12, ADAM9, ADAMTS12, ADARB1, ADGRA2, ADGRB3, ADNP, AFF3, AGFG1, AGGF1, AGTPBP1, AJAP1, AKAP13, AKT3, ALCAM, ALDH1A2, ANAPC2, ANKRD11, ANKRD6, AP2M1, APBB2, APOB, AQP3, AR, ARAP1, ARHGAP12, ARHGAP18, ARHGAP22, ARID2, ARID5B, ASTN2, ATP10A, ATP6AP2, B4GALT1, B4GAT1, BBS4, BCL11B, BCL6, BCOR, BCR, BDNF, BNIP3, BOC, BRCA1, BRSK2, BTRC, BVES, C1D, C1QBP, C2CD3, C5…	[AAMP, ABCC8, ABL1, ACTN2, ADAM12, ADAM17, ADCY1, ADGRA2, ADGRB1, ADGRG6, AFF3, AFG3L2, AGGF1, AGTPBP1, AHI1, AKAP13, ALCAM, ALS2, ANK2, ANKRD11, ANXA1, ANXA2, AP2A2, APAF1, ARHGAP15, ARHGAP18, ARHGEF26, ARHGEF7, ARID1A, ASPH, ASPN, ATP10A, ATP7A, ATP8A2, AUTS2, BBS2, BCOR, CA2, CACNA1C, CAPN2, CAPN3, CAPRIN2, CARMIL1, CASR, CC2D2A, CCDC39, CD44, CD9, CDH11, CDH13, CDH2, CDON, CELSR2, CFH, CFLAR,…	[AAMP, ABL1, ACTN2, ADAM12, AFF3, AGGF1, AGTPBP1, AKAP13, ALCAM, ANKRD11, ARHGAP18, ATP10A, BCOR, CA2, CCDC39, CDH11, CFH, CHUK, CLASP1, CNTNAP1, COL12A1, COL3A1, COL4A3, COL9A1, CUX1, DLEC1, DLG1, DMRT1, DOCK1, DSCAM, DVL1, ENG, ENPEP, EPB42, EPHA1, FARP1, FER, FES, FN1, FREM2, FRY, GAA, GAB1, GPC3, HCK, HGF, IFT52, ITGA2, ITGA4, ITGB3, KDM6A, KDR, KIF20B, KIF26B, KIT, LAMC3, MACF1, MFN2, MKS1, …
GO:0000902	cell morphogenesis	0.000392251	1.7e-07	NA	193	180	NA	[Group22]	[Group28, Group31]	NA	FALSE	FALSE	NA	[ABL1, ACTR2, ADARB1, ADGRB3, ADNP, ALCAM, ANAPC2, APBB2, AR, ARAP1, ARHGAP18, ATP10A, B4GAT1, BCL11B, BCL6, BDNF, BOC, BRSK2, BVES, C1QBP, CAMK2B, CAP2, CCK, CDC7, CDH11, CDKL5, CHN1, CHRNB2, CNTNAP1, COL4A3BP, CPNE9, CSNK1A1, CSNK1E, CSNK1G3, CTNNB1, CUL3, CUX1, CYFIP1, DACT2, DDR1, DICER1, DLEC1, DLG1, DMRT1, DNM1L, DOCK1, DOCK10, DOCK5, DOK5, DSCAM, DVL1, EFNB1, EPB42, EPHA1, EPHA2, EPHB3, FA…	[ABL1, ADCY1, ADGRB1, AFG3L2, ALCAM, ALS2, ANXA1, ARHGAP15, ARHGAP18, ARHGEF26, ARHGEF7, ATP10A, ATP7A, ATP8A2, AUTS2, CAPRIN2, CARMIL1, CD44, CDH11, CELSR2, CLASP2, CNTN4, CNTNAP1, CNTNAP2, COBL, CORO1B, CTTN, CUX1, DAB1, DISC1, DLEC1, DLG1, DMRT1, DOCK1, DOCK7, DRAXIN, DSCAM, DSCAML1, DVL1, ECT2, EPB41L3, EPB41L5, EPB42, EPHA1, EPHB1, FARP1, FBLN1, FER, FES, FGD2, FGD6, FN1, FRY, FRYL, FYCO1, G…	NA
GO:0035556	intracellular signal transduction	0.000142216	3.22e-07	NA	484	427	NA	[Group23]	[Group24, Group29]	NA	FALSE	TRUE	NA	[ABL1, ACOT11, ACTN2, ADAM9, ADCY2, ADCY5, ADCY9, ADGRG3, ADIPOR1, AKAP1, AKAP12, AKAP13, AKAP6, AKAP9, AKT3, ALKAL2, ALPK3, AMBP, AMOTL1, ANKRD6, ANKS1B, APBB2, AR, ARAP1, ARF4, ARHGAP1, ARHGAP12, ARHGAP18, ARHGAP20, ARHGAP21, ARHGAP22, ARHGAP25, ARHGAP26, ARHGAP28, ARHGAP39, ARHGAP5, ARHGEF16, ARHGEF5, ARHGEF9, ARL1, ARL15, ARL6IP5, ASB6, ATP2C1, ATP6AP2, ATR, AZI2, BANP, BCL11B, BCL6, BCLAF1, …	[A2M, ABCA1, ABL1, ACOT11, ACTN2, ADCY1, ADCY2, ADCY7, ADCYAP1, ADCYAP1R1, ADGRD1, ADGRG6, AKAP13, AKAP9, ALK, ALPK3, ALS2, ANK2, APAF1, ARAP2, ARHGAP15, ARHGAP18, ARHGAP20, ARHGAP21, ARHGAP26, ARHGAP28, ARHGAP32, ARHGAP42, ARHGAP45, ARHGAP6, ARHGEF10, ARHGEF26, ARHGEF33, ARHGEF39, ARHGEF5, ARHGEF7, ASB2, ASPH, ASPN, ATP2C1, ATP6AP1, AUTS2, BANK1, BECN1, BLK, BLNK, CAB39, CACNA1C, CADPS, CAMK1D, …	NA
GO:0048468	cell development	0.000780939	4.04e-07	NA	360	325	NA	[Group22]	[Group31]	NA	FALSE	FALSE	NA	[ABHD2, ABL1, ACTN2, ACTR2, ACVR1, ADAD1, ADARB1, ADGRA2, ADGRB3, ADNP, AGFG1, AGRN, AKAP13, AKAP6, ALCAM, ALDH1A2, ALKAL2, ANAPC2, APBB2, AR, ARF4, ARID4A, ARID4B, ARID5B, ASPM, ATCAY, ATG5, B4GALT1, B4GAT1, BBS4, BCL11B, BCL6, BDNF, BOC, BRINP1, BRSK2, BVES, C1D, C1QBP, CACNA2D2, CAMK2B, CCK, CDH11, CDH23, CDH5, CDK6, CDKL5, CDYL, CERS2, CHN1, CHRNB2, CLMN, CLOCK, CNTNAP1, COL11A1, COL3A1, CPNE…	[ABCB4, ABCC8, ABL1, ACTN2, ADAM22, ADCY1, ADCYAP1, ADGRA2, ADGRB1, ADGRG6, AFDN, AFG3L2, AGRN, AHI1, AKAP13, ALCAM, ALK, ALS2, ANK2, ANXA2, ARHGEF10, ARHGEF26, ARHGEF7, ARID4A, ASPM, ATP6AP1, ATP7A, ATP8A2, AUTS2, BBS2, BECN1, CACNA2D2, CAMK1D, CAPN3, CAPRIN2, CARMIL1, CASP2, CCDC88A, CD9, CDC20, CDH1, CDH11, CDH2, CDH5, CDK1, CDON, CELSR2, CFLAR, CFTR, CHD6, CLASP2, CNTN4, CNTNAP1, CNTNAP2, COB…	NA
GO:0043412	macromolecule modification	5.22e-06	1.77e-06	NA	741	630	NA	[Group23]	[Group29]	NA	FALSE	TRUE	NA	[A1CF, AARS2, ABL1, ABRAXAS1, ACE, ACP1, ACSL1, ACTN2, ACVR1, ADAM9, ADAMTS7, ADAMTSL1, ADAR, ADARB1, ADCY2, ADCY5, ADCY9, ADNP, AFAP1L2, AGBL1, AGTPBP1, AIMP2, AKAP13, AKAP6, AKAP9, AKT3, ALG3, ALG6, ALG9, ALKAL2, ALPK3, AMBP, ANAPC2, ANAPC7, ANKRD6, ANKS1B, ANP32E, APOB, AR, ARF4, ARHGEF5, ARID2, ARID4A, ARID4B, ARID5B, ARIH1, ARL6IP5, ARR3, ARRDC3, ASB6, ASCC1, ASCC2, ATG16L1, ATG4C, ATG5, ATP…	[AARS2, ABCA1, ABL1, ABTB2, ACSL1, ACTN2, ACTR5, ADAM17, ADAMTS7, ADAMTSL1, ADAR, ADCK2, ADCY1, ADCY2, ADCY7, ADCYAP1, ADGRB1, AGTPBP1, AKAP13, AKAP9, AKTIP, ALG12, ALG3, ALG9, ALK, ALKBH8, ALPI, ALPK1, ALPK3, ALS2, ANAPC5, ANAPC7, ANKLE2, ANXA1, ANXA2, AREL1, ARHGEF5, ARHGEF7, ARID1A, ARID4A, ARSG, ARSK, ASB2, ASH2L, ASPH, ASPN, ASZ1, ATP6AP1, ATP7A, AUTS2, B3GNTL1, B4GALT6, BANK1, BAZ1B, BCOR, …	NA
GO:0044093	positive regulation of molecular function	0.000666813	1.88e-06	NA	333	298	NA	[Group19, Group23]	[Group24, Group29]	NA	FALSE	FALSE	NA	[ABL1, ACAP2, ACAP3, ACE, ACSL1, ACTN2, ADAM9, ADCY2, ADCY5, ADCY9, ADGRB3, ADNP, AFAP1L2, AGFG1, AGRN, AHSA1, AIMP2, AKAP13, AKAP6, AKAP9, ALKAL2, ANAPC2, ANAPC7, AR, ARAP1, ARF4, ARFGAP1, ARHGAP1, ARHGAP12, ARHGAP18, ARHGAP20, ARHGAP21, ARHGAP22, ARHGAP25, ARHGAP26, ARHGAP28, ARHGAP39, ARHGAP5, ARHGEF16, ARHGEF5, ARID5B, ARL1, ARL6IP5, ARRDC3, ATP1B3, AZIN1, BCR, BDNF, BIRC7, BRD8, BTRC, C1D, C…	[A2M, ABCB1, ABCC8, ABL1, ACSL1, ACTN2, ADAM17, ADAP1, ADAP2, ADCY1, ADCY2, ADCY7, ADCYAP1, ADCYAP1R1, AFDN, AGRN, AKAP13, AKAP9, AKTIP, ALDH1A1, ALDOB, ALK, ALS2, ANAPC5, ANAPC7, ANK2, ANXA2, APAF1, APC2, ARAP2, ARFGAP3, ARHGAP15, ARHGAP18, ARHGAP20, ARHGAP21, ARHGAP26, ARHGAP28, ARHGAP32, ARHGAP42, ARHGAP45, ARHGAP6, ARHGEF10, ARHGEF5, ARHGEF7, ASPH, ATP7A, BUB1B, CAB39, CACNA2D1, CAMK1D, CAPN3…	NA
GO:0006793	phosphorus metabolic process	8.07e-09	2.07e-06	NA	604	499	NA	[Group20, Group23]	[Group29]	NA	TRUE	FALSE	NA	[ABL1, ACAT1, ACE, ACOT11, ACOT8, ACP1, ACSL1, ACSL6, ACSM4, ACSS2, ACTN2, ACVR1, ADAM9, ADAR, ADARB1, ADCY2, ADCY5, ADCY9, ADK, ADNP, ADSSL1, AFAP1L2, AGPAT3, AGPAT4, AK1, AKAP12, AKAP13, AKAP6, AKAP9, AKT3, ALKAL2, ALPK3, AMBP, AMDHD2, AMPD1, ANKRD6, ANKS1B, AR, ARHGEF5, ARL6IP5, ARR3, ATP1A1, ATP5C1, ATP5F1, ATP5G1, ATP5I, ATP5L, ATP5O, ATP6AP2, ATP6V0A1, ATP6V1A, ATR, BCR, BIRC7, BRSK2, BTRC,…	[AADAT, AASS, ABCA1, ABL1, ACAT1, ACLY, ACOT11, ACP2, ACPP, ACSF2, ACSL1, ACSM4, ACSS2, ACTN2, ADAL, ADAM17, ADAR, ADCK2, ADCY1, ADCY2, ADCY7, ADCYAP1, ADCYAP1R1, AK5, AK9, AKAP13, AKAP9, AKTIP, ALDH1A1, ALDOB, ALK, ALPI, ALPK1, ALPK3, ALS2, ANKLE2, ANXA2, APTX, ARHGEF5, ARHGEF7, ASPN, ATP1A1, ATP6AP1, ATP6V0A2, ATP6V0A4, ATP7A, BANK1, BAZ1B, BLK, BUB1, BUB1B, CAB39, CAMK1D, CAMK2D, CAPRIN2, CASR…	NA
GO:0007264	small GTPase mediated signal transduction	0.00406953	2.31e-06	NA	115	111	NA	[Group08]	[Group17, Group22, Group24]	NA	TRUE	TRUE	NA	[ABL1, AKAP13, ARAP1, ARF4, ARHGAP1, ARHGAP12, ARHGAP18, ARHGAP20, ARHGAP21, ARHGAP22, ARHGAP25, ARHGAP26, ARHGAP28, ARHGAP39, ARHGAP5, ARHGEF16, ARHGEF5, ARHGEF9, ARL1, ARL15, BCL11B, BCL6, BCR, CGNL1, CHML, CHN1, CHUK, COL3A1, CUL3, CYFIP1, CYTH4, DLEC1, DNMBP, DOCK1, DOCK10, DOCK3, DOCK5, DOCK8, ELMO1, EPS8L2, ETFA, FAM13B, FARP1, FARP2, FGD5, FGF10, FGF13, FLCN, FRMD7, G3BP2, GDI2, GMIP, GRB2…	[A2M, ABCA1, ABL1, ADCYAP1R1, AKAP13, ALS2, ARAP2, ARHGAP15, ARHGAP18, ARHGAP20, ARHGAP21, ARHGAP26, ARHGAP28, ARHGAP32, ARHGAP42, ARHGAP45, ARHGAP6, ARHGEF10, ARHGEF26, ARHGEF33, ARHGEF39, ARHGEF5, ARHGEF7, AUTS2, CCNA2, CD2AP, CDH13, CDON, CGNL1, CHUK, COL3A1, CYTH4, DAB1, DHCR24, DLEC1, DOCK1, DOCK2, DOCK3, DOCK4, DOCK7, ECT2, ETFDH, FAM13B, FARP1, FBP1, FGD2, FGD6, FOXM1, GARNL3, GBF1, GPSM2,…	NA
GO:0043085	positive regulation of catalytic activity	0.000364342	3.98e-06	0.0134976	280	249	84	[Group19, Group23]	[Group17, Group24, Group29]	[Group02]	TRUE	FALSE	TRUE	[ABL1, ACAP2, ACAP3, ACE, ACSL1, ADAM9, ADCY2, ADCY5, ADCY9, ADGRB3, ADNP, AFAP1L2, AGFG1, AGRN, AHSA1, AIMP2, AKAP13, AKAP6, ALKAL2, ANAPC2, ANAPC7, ARAP1, ARF4, ARFGAP1, ARHGAP1, ARHGAP12, ARHGAP18, ARHGAP20, ARHGAP21, ARHGAP22, ARHGAP25, ARHGAP26, ARHGAP28, ARHGAP39, ARHGAP5, ARHGEF16, ARHGEF5, ARL1, ARL6IP5, ARRDC3, ATP1B3, AZIN1, BCR, BIRC7, BRD8, BTRC, C5, CAB39, CAMKK2, CAP2, CASP8AP2, CCK…	[A2M, ABL1, ACSL1, ADAM17, ADAP1, ADAP2, ADCY1, ADCY2, ADCY7, ADCYAP1, ADCYAP1R1, AFDN, AGRN, AKAP13, ALDH1A1, ALDOB, ALK, ALS2, ANAPC5, ANAPC7, APAF1, APC2, ARAP2, ARFGAP3, ARHGAP15, ARHGAP18, ARHGAP20, ARHGAP21, ARHGAP26, ARHGAP28, ARHGAP32, ARHGAP42, ARHGAP45, ARHGAP6, ARHGEF10, ARHGEF5, ARHGEF7, ASPH, ATP7A, BUB1B, CAB39, CASP2, CASR, CCDC88A, CCNK, CDC16, CDC20, CDK1, CEMIP, CENPE, CFLAR, CL…	[ABL1, ACSL1, ADCY2, AGRN, AKAP13, ANAPC7, ARHGAP18, ARHGAP20, ARHGAP21, ARHGAP26, ARHGAP28, ARHGEF5, CAB39, CENPE, CLSPN, COL4A3, CTSA, DAPK1, DHX9, DKC1, DLEC1, DLG1, DNAJC7, DOCK1, EPHA1, EZH2, FAM13B, FN1, GHRHR, GRAMD4, HGF, HIP1, ITGA2, ITGB3, KIT, LCP2, LYN, MAPK8, MMP15, MOCOS, MSH3, NEK4, NOS1, NRXN1, PAK5, PARN, PDZD2, PITRM1, PLAA, PLEKHG4, POT1, PPP2R3C, PRKCD, PRKD1, PSMD1, PSMD2, PS…
GO:0006796	phosphate-containing compound metabolic process	2.92e-08	4.33e-06	NA	587	486	NA	[Group20, Group23]	[Group29]	NA	TRUE	FALSE	NA	[ABL1, ACAT1, ACE, ACP1, ACSL1, ACTN2, ACVR1, ADAM9, ADAR, ADARB1, ADCY2, ADCY5, ADCY9, ADK, ADNP, ADSSL1, AFAP1L2, AGPAT3, AGPAT4, AK1, AKAP12, AKAP13, AKAP6, AKAP9, AKT3, ALKAL2, ALPK3, AMBP, AMPD1, ANKRD6, ANKS1B, AR, ARHGEF5, ARL6IP5, ARR3, ATP1A1, ATP5C1, ATP5F1, ATP5G1, ATP5I, ATP5L, ATP5O, ATP6AP2, ATP6V0A1, ATP6V1A, ATR, BCR, BIRC7, BRSK2, BTRC, BUB1, C5, CA3, CAB39, CACTIN, CALCRL, CAMK2…	[ABCA1, ABL1, ACAT1, ACLY, ACP2, ACPP, ACSL1, ACTN2, ADAL, ADAM17, ADAR, ADCK2, ADCY1, ADCY2, ADCY7, ADCYAP1, ADCYAP1R1, AK5, AK9, AKAP13, AKAP9, AKTIP, ALDH1A1, ALDOB, ALK, ALPI, ALPK1, ALPK3, ALS2, ANKLE2, ANXA2, APTX, ARHGEF5, ARHGEF7, ASPN, ATP1A1, ATP6AP1, ATP6V0A2, ATP6V0A4, ATP7A, BANK1, BAZ1B, BLK, BUB1, BUB1B, CAB39, CAMK1D, CAMK2D, CAPRIN2, CASR, CBLB, CCDC88A, CCNA2, CCNG1, CCNK, CD44,…	NA
GO:0030036	actin cytoskeleton organization	3e-05	7.67e-06	0.00660656	137	121	44	[Group21]	[Group26]	[Group07]	FALSE	FALSE	FALSE	[ABL1, ACTN2, ACTR2, ACTR3, ACTR3B, AKAP13, ARAP1, ARFIP1, ARHGAP12, ARHGAP18, ARHGAP25, ARHGAP26, ARHGAP28, ARHGEF5, ARPC1A, ARPC4, ARPC5, ATP2C1, BAIAP2L2, BBS4, BCL6, BCR, BRSK2, C1D, CAP2, CAPZA2, CARMIL2, CGNL1, CLASP1, CTGF, CUL3, CXADR, CYFIP1, DHDDS, DLEC1, DLG1, DPYSL3, ELMO1, EPB41L1, EPB41L4A, EPHA1, FARP2, FCHSD2, FER, FES, FGD5, FGF10, FLNB, FRMD6, FRMD7, FRY, GAB1, GMFB, GPM6B, GRB2…	[ABL1, ACTN2, AKAP13, ANXA1, ARHGAP18, ARHGAP26, ARHGAP28, ARHGAP6, ARHGEF10, ARHGEF5, ARHGEF7, ARPC5, ATP2C1, AUTS2, CAPN10, CAPN3, CARMIL1, CCDC88A, CD2AP, CDC42BPA, CDC42BPB, CFLAR, CGNL1, CLASP1, CLASP2, COBL, COBLL1, CORO1B, CORO2A, CTTN, DAAM1, DIAPH2, DIAPH3, DLEC1, DLG1, DNAJB6, DOCK2, EPB41L3, EPB41L4A, EPB41L5, EPHA1, EPHA3, FER, FES, FGD2, FGD6, FHOD3, FRY, FRYL, FYCO1, GAB1, GAS2L3, G…	[ABL1, ACTN2, AKAP13, ARHGAP18, ARHGAP26, ARHGAP28, ARHGEF5, ARPC5, ATP2C1, CGNL1, CLASP1, DLEC1, DLG1, EPB41L4A, EPHA1, FER, FES, FRY, GAB1, HCK, KIF23, KIT, LCP1, MICAL1, MYH9, MYO1B, NCAPG, NEBL, OBSCN, PAK5, PI4KA, PICK1, PRKCD, SHC1, SHROOM1, STRIP1, TEK, TNIK, TRPM7, TSC1, TTC17, TTN, USH1C, XIRP2]
GO:0051726	regulation of cell cycle	0.0171299	8.99e-06	NA	224	208	NA	[Group18]	[Group30]	NA	FALSE	FALSE	NA	[ABL1, ABRAXAS1, ACTR1A, ADARB1, AFAP1L2, AKAP9, ANAPC2, ANAPC7, ANLN, APBB2, ASPM, ATAD5, ATR, BABAM2, BBS4, BCL6, BCR, BRCA1, BRCC3, BRINP1, BTRC, BUB1, CAB39, CAB39L, CCNC, CCND2, CCNG1, CCNH, CCP110, CDC123, CDC5L, CDC7, CDK12, CDK14, CDK19, CDK6, CDKL2, CENPE, CENPF, CEP135, CEP192, CEP97, CFH, CHMP4B, CLASP1, CLOCK, CLSPN, CNOT11, CNOT2, CNOT4, CNOT8, CNOT9, COPS5, CRY1, CSNK1E, CSNK2A2, CS…	[ABL1, ADAM17, ADCYAP1, AKAP9, ANAPC5, ANAPC7, ANLN, ANXA1, APAF1, ARHGEF7, ASPM, ATAD5, BECN1, BUB1, BUB1B, CAB39, CASP2, CCNA2, CCNF, CCNG1, CCNK, CDC14A, CDC16, CDC20, CDK1, CDK11A, CDK11B, CDK15, CENPE, CENPF, CENPJ, CEP120, CEP135, CEP152, CEP192, CEP250, CEP78, CEP85, CEP97, CFH, CHEK1, CLASP1, CLSPN, CNOT1, CNOT10, CNOT8, CNTRL, CUL4A, CUL4B, DHCR24, DLG1, DLGAP5, DMRT1, DNA2, DOT1L, DTL, …	NA
GO:0010469	regulation of receptor activity	0.029359	1.36e-05	NA	47	27	NA	[Group09]	[Group06]	NA	TRUE	TRUE	NA	[ADA2, BDNF, CCK, CHGA, CHGB, CPAMD8, CRHBP, CTGF, CYFIP1, DAPK1, FBN1, FBXW7, FGF10, FGF13, FLNB, GH1, GMFB, HBEGF, HGF, IGF1, IL16, KL, KLHL24, LGALSL, LYPD1, MEF2C, NAMPT, NCK2, NCOA3, NENF, NLGN1, NRG3, NRXN1, NTS, PRKCD, PTHLH, RABEP1, SHC1, SHISA9, SST, TGFB2, TGFB3, THNSL2, THPO, UBE2I, UTS2B, WNT8A]	[ADA2, ADAM17, ADCYAP1, ANXA2, CBLB, CXCL14, DAPK1, FAM3B, GAS6, HGF, IL16, ITGB1, JAG2, NCF1, NRXN1, OGN, OSGIN2, PDGFC, PLAU, PRKCD, PSEN1, RIPK2, SHC1, SHISA9, SOS1, STC2, THBS4]	NA
GO:0048666	neuron development	0.0014901	1.56e-05	NA	204	184	NA	[Group22]	[Group31]	NA	FALSE	FALSE	NA	[ABL1, ACTR2, ADARB1, ADGRB3, ADNP, AGRN, ALCAM, ALKAL2, ANAPC2, APBB2, ARF4, ATCAY, B4GAT1, BBS4, BCL11B, BDNF, BOC, BRSK2, C1D, CAMK2B, CCK, CDH11, CDH23, CDKL5, CERS2, CHN1, CHRNB2, CLMN, CNTNAP1, CPNE9, CRTAC1, CRTC1, CTNNB1, CUL4B, CUX1, CYFIP1, DDR1, DICER1, DNM1L, DOCK10, DOK5, DPYSL3, DSCAM, DVL1, EFHD1, EFNB1, EPHB3, EZH2, FAM129B, FARP1, FARP2, FBXO7, FES, FGF13, FN1, FOLR1, FRMD7, FRS2…	[ABL1, ADCY1, ADCYAP1, ADGRB1, AFG3L2, AGRN, AHI1, ALCAM, ALK, ALS2, ARHGEF7, ATP7A, ATP8A2, AUTS2, BECN1, CAMK1D, CAPRIN2, CCDC88A, CDC20, CDH1, CDH11, CELSR2, CFLAR, CLASP2, CNTN4, CNTNAP1, CNTNAP2, COBL, CSMD3, CTTN, CUL4B, CUX1, DAB1, DENND5A, DISC1, DLG5, DMD, DOCK7, DRAXIN, DSCAM, DSCAML1, DVL1, EPB41L3, EPHA3, EPHB1, EZH2, FARP1, FAT4, FES, FGFR1, FIG4, FN1, FRY, FRYL, FYCO1, GAB1, GABRA5,…	NA
GO:0006464	cellular protein modification process	7.13e-05	1.76e-05	NA	693	590	NA	[Group23]	[Group29]	NA	FALSE	FALSE	NA	[ABL1, ABRAXAS1, ACE, ACP1, ACSL1, ACTN2, ACVR1, ADAM9, ADAMTS7, ADAMTSL1, ADAR, ADARB1, ADCY2, ADCY5, ADCY9, ADNP, AFAP1L2, AGBL1, AGTPBP1, AIMP2, AKAP13, AKAP6, AKAP9, AKT3, ALG3, ALG6, ALG9, ALKAL2, ALPK3, AMBP, ANAPC2, ANAPC7, ANKRD6, ANKS1B, APOB, AR, ARF4, ARHGEF5, ARID4A, ARID4B, ARID5B, ARIH1, ARL6IP5, ARR3, ARRDC3, ASB6, ATG16L1, ATG4C, ATG5, ATP6AP2, ATR, B4GALT1, B4GALT2, B4GALT3, B4GA…	[ABCA1, ABL1, ABTB2, ACSL1, ACTN2, ACTR5, ADAM17, ADAMTS7, ADAMTSL1, ADAR, ADCK2, ADCY1, ADCY2, ADCY7, ADCYAP1, ADGRB1, AGTPBP1, AKAP13, AKAP9, AKTIP, ALG12, ALG3, ALG9, ALK, ALPI, ALPK1, ALPK3, ALS2, ANAPC5, ANAPC7, ANKLE2, ANXA1, ANXA2, AREL1, ARHGEF5, ARHGEF7, ARID4A, ARSG, ARSK, ASB2, ASH2L, ASPH, ASPN, ATP6AP1, ATP7A, AUTS2, B3GNTL1, B4GALT6, BANK1, BAZ1B, BCOR, BECN1, BLK, BUB1, BUB1B, CAB3…	NA
GO:0016310	phosphorylation	0.0169353	1.97e-05	NA	404	362	NA	[Group23]	[Group24, Group29]	NA	FALSE	FALSE	NA	[ABL1, ACE, ACSL1, ACTN2, ACVR1, ADAM9, ADAR, ADARB1, ADCY2, ADCY5, ADCY9, ADK, ADNP, AFAP1L2, AK1, AKAP13, AKAP9, AKT3, ALKAL2, ALPK3, AMBP, ANKRD6, ANKS1B, AR, ARHGEF5, ARL6IP5, ARR3, ATP5C1, ATP6AP2, ATR, BCR, BIRC7, BRSK2, BTRC, BUB1, C5, CAB39, CACTIN, CAMK2B, CAMKK2, CASK, CCK, CCNC, CCND2, CCNG1, CCNH, CD36, CD74, CD81, CDC7, CDK12, CDK14, CDK19, CDK6, CDKL2, CDKL5, CENPE, CERK, CHKA, CHUK…	[ABL1, ACSL1, ACTN2, ADAM17, ADAR, ADCK2, ADCY1, ADCY2, ADCY7, ADCYAP1, AK5, AK9, AKAP13, AKAP9, AKTIP, ALDOB, ALK, ALPK1, ALPK3, ALS2, ANKLE2, ANXA2, ARHGEF5, ARHGEF7, ASPN, ATP6AP1, ATP7A, BANK1, BAZ1B, BLK, BUB1, BUB1B, CAB39, CAMK1D, CAMK2D, CAPRIN2, CASR, CBLB, CCDC88A, CCNA2, CCNG1, CCNK, CD44, CDC42BPA, CDC42BPB, CDH2, CDK1, CDK11A, CDK11B, CDK15, CDON, CEMIP, CENPE, CEP85, CFLAR, CHEK1, C…	NA
GO:0007186	G-protein coupled receptor signaling pathway	1.36e-10	2.47e-05	NA	107	99	NA	[Group07]	[Group03]	NA	TRUE	TRUE	NA	[ACTN2, ADCY2, ADCY5, ADCY9, ADGRA2, ADGRB3, ADGRD2, ADGRG3, ADGRL3, ADIPOR1, AGRN, AKAP12, AKAP13, ARHGEF16, ARHGEF5, ARHGEF9, ARRDC3, ATRNL1, C1D, C5, CA2, CALCRL, CCK, CHGA, CPAMD8, CPE, CRY1, DGKB, DGKH, DNM1, DRD4, ECEL1, ENTPD2, FLNB, FNTB, FRS2, GABRA1, GABRA2, GABRA5, GABRB2, GABRR2, GABRR3, GAP43, GHRHR, GIT2, GNA11, GNAL, GNAS, GNAZ, GNB5, GPR158, GPR176, GRK5, GUCY2F, HTR1B, HTR2B, HTR…	[ABCA1, ACPP, ACTN2, ADAM17, ADCY1, ADCY2, ADCY7, ADCYAP1, ADCYAP1R1, ADGRA2, ADGRA3, ADGRB1, ADGRD1, ADGRD2, ADGRG6, ADGRV1, AGRN, AKAP13, ALK, ANO1, ANXA1, ARHGEF26, ARHGEF5, ARHGEF7, CA2, CACNA1D, CASR, CELSR2, DAGLA, DGKH, DGKK, DGKQ, DMBT1, ECT2, ENTPD2, ESR1, FGD2, FRMPD1, GABBR2, GABRA5, GABRA6, GABRB1, GABRR2, GHRHR, GLRA3, GPR83, GPSM2, GRIK3, GRK6, GRM5, GUCY2F, HPGD, INPP5K, IQGAP2, IT…	NA
GO:0050790	regulation of catalytic activity	0.0239654	2.64e-05	NA	405	363	NA	[Group19, Group23]	[Group29]	NA	FALSE	FALSE	NA	[ABCE1, ABL1, ACAP2, ACAP3, ACE, ACSL1, ADAM9, ADAR, ADARB1, ADCY2, ADCY5, ADCY9, ADGRB3, ADNP, AFAP1L2, AGFG1, AGRN, AHSA1, AIMP2, AKAP13, AKAP6, AKAP9, ALKAL2, AMBP, ANAPC2, ANAPC7, ANKS1B, ANP32E, ANXA4, AR, ARAP1, ARF4, ARFGAP1, ARHGAP1, ARHGAP12, ARHGAP18, ARHGAP20, ARHGAP21, ARHGAP22, ARHGAP25, ARHGAP26, ARHGAP28, ARHGAP39, ARHGAP5, ARHGEF16, ARHGEF5, ARL1, ARL6IP5, ARRDC3, ATP1B3, AZIN1, B…	[A2M, A2ML1, ABL1, ACSL1, ADAM17, ADAP1, ADAP2, ADAR, ADCY1, ADCY2, ADCY7, ADCYAP1, ADCYAP1R1, AFDN, AGRN, AKAP13, AKAP9, ALDH1A1, ALDOB, ALK, ALS2, ANAPC5, ANAPC7, ANKLE2, ANXA1, ANXA2, ANXA5, ANXA8, APAF1, APC2, ARAP2, ARFGAP3, ARHGAP15, ARHGAP18, ARHGAP20, ARHGAP21, ARHGAP26, ARHGAP28, ARHGAP32, ARHGAP42, ARHGAP45, ARHGAP6, ARHGEF10, ARHGEF5, ARHGEF7, ASPH, ASPN, ATP7A, BECN1, BUB1B, CAB39, CA…	NA
GO:0031175	neuron projection development	0.000394961	6.21e-05	NA	187	164	NA	[Group22]	[Group31]	NA	FALSE	FALSE	NA	[ABL1, ACTR2, ADARB1, ADGRB3, ADNP, ALCAM, ALKAL2, ANAPC2, APBB2, ARF4, ATCAY, B4GAT1, BBS4, BCL11B, BDNF, BOC, BRSK2, C1D, CAMK2B, CCK, CDH11, CDH23, CDKL5, CERS2, CHN1, CHRNB2, CLMN, CNTNAP1, CPNE9, CRTAC1, CRTC1, CTNNB1, CUL4B, CUX1, CYFIP1, DDR1, DICER1, DNM1L, DOCK10, DOK5, DPYSL3, DSCAM, DVL1, EFHD1, EFNB1, EPHB3, EZH2, FAM129B, FARP1, FBXO7, FES, FGF13, FN1, FOLR1, FRMD7, FRS2, FRY, FYN, G…	[ABL1, ADCY1, ADCYAP1, ADGRB1, AFG3L2, ALCAM, ALS2, ARHGEF7, ATP7A, ATP8A2, AUTS2, CAMK1D, CAPRIN2, CCDC88A, CDC20, CDH1, CDH11, CELSR2, CFLAR, CLASP2, CNTN4, CNTNAP1, CNTNAP2, COBL, CSMD3, CTTN, CUL4B, CUX1, DAB1, DENND5A, DISC1, DLG5, DMD, DOCK7, DRAXIN, DSCAM, DSCAML1, DVL1, EPB41L3, EPHA3, EPHB1, EZH2, FARP1, FAT4, FES, FGFR1, FIG4, FN1, FRY, FRYL, FYCO1, GAB1, GFRA3, GLI2, GOLGA4, GRIP1, HER…	NA
GO:0033043	regulation of organelle organization	0.035646	8.48e-05	0.0166682	230	210	73	[Group21]	[Group25, Group26]	[Group05]	FALSE	FALSE	FALSE	[ABL1, ACTN2, ACTR2, ACTR3, ACTR3B, AKAP13, AKAP9, ANLN, ARAP1, ARFIP1, ARHGAP18, ARHGAP28, ARHGEF5, ARPC1A, ARPC4, ARPC5, ATAD2B, ATG13, ATG5, ATR, BAIAP2L2, BBS4, BCL6, BCOR, BNIP3, BNIP3L, BRCA1, BUB1, C1D, CAMKK2, CAPN6, CAPZA2, CARMIL2, CCP110, CCT8, CDKL2, CENPE, CENPF, CEP135, CEP97, CHMP4B, CLASP1, CNOT2, CSNK2A2, CTCF, CTGF, CTNNB1, CUL3, CUL9, CYFIP1, DHDDS, DKC1, DLEC1, DLG1, DMRT1, DN…	[ABL1, ACTN2, AFAP1, AKAP13, AKAP9, ANLN, ANXA1, ANXA2, ARHGAP18, ARHGAP28, ARHGAP6, ARHGEF10, ARHGEF5, ARHGEF7, ARPC5, AUTS2, BCOR, BECN1, BUB1, BUB1B, C2CD5, CAMK2D, CAPN2, CARMIL1, CCDC88A, CCNF, CD2AP, CDC14A, CDC16, CDC20, CDH2, CENPE, CENPF, CENPJ, CEP120, CEP135, CEP250, CEP85, CEP97, CHEK1, CLASP1, CLASP2, CLIP1, CNOT1, CORO1B, CTR9, CTTN, DDHD2, DKC1, DLEC1, DLG1, DLGAP5, DMRT1, DNMT3B, …	[ABL1, ACTN2, AKAP13, AKAP9, ANLN, ARHGAP18, ARHGAP28, ARHGEF5, ARPC5, BCOR, BUB1, CENPE, CENPF, CEP135, CEP97, CLASP1, DKC1, DLEC1, DLG1, DMRT1, EPHA1, FER, FES, HCK, HGF, IFT88, KDM5A, KDR, KIF11, KIF18A, KIF20B, KIF9, LCP1, MAD1L1, MAP4, MAPK8, MAPK9, MFN2, MOCOS, MYO19, NAT10, NCAPG, NDC80, NEXN, NOC2L, NOS1, NUMA1, NUSAP1, ODF2, OGT, PARL, PARN, PAXBP1, PDZD2, PICK1, PKHD1, POT1, PRKCD, PRKD…
GO:0022008	neurogenesis	0.024006	9.33e-05	NA	275	248	NA	[Group22]	[Group31]	NA	FALSE	FALSE	NA	[ABL1, ACTR2, ADARB1, ADGRB3, ADGRL3, ADNP, AGRN, AGTPBP1, ALCAM, ALDH1A2, ALKAL2, ANAPC2, APBB2, ARF4, ASPM, ATCAY, B4GAT1, BBS4, BCL11B, BCL6, BDNF, BNIP3, BOC, BRINP1, BRSK2, BTBD1, BTBD6, C1D, CAMK2B, CCK, CDH11, CDH23, CDK6, CDKL5, CERS2, CHN1, CHRNB2, CLMN, CNTN6, CNTNAP1, COL3A1, CPNE9, CRTAC1, CRTC1, CSNK1E, CTNNB1, CUL4B, CUX1, CYFIP1, DCHS1, DDR1, DHDDS, DICER1, DISP3, DLL4, DNM1L, DOCK…	[ABCC8, ABL1, ADAM22, ADCY1, ADCYAP1, ADGRB1, ADGRG6, AFG3L2, AGRN, AGTPBP1, AHI1, ALCAM, ALK, ALS2, ANXA1, ARHGEF10, ARHGEF7, ASPM, ATP2B2, ATP7A, ATP8A2, AUTS2, BECN1, CAMK1D, CAPRIN2, CCDC88A, CD9, CDC20, CDH1, CDH11, CDH2, CDK1, CDON, CELSR2, CEP120, CFLAR, CHD6, CLASP2, CNTN4, CNTN6, CNTNAP1, CNTNAP2, COBL, COL3A1, CSMD3, CSPG4, CTTN, CUL4B, CUX1, DAB1, DAGLA, DENND5A, DISC1, DLG5, DMD, DNER…	NA
GO:0048699	generation of neurons	0.0277847	0.000163751	NA	260	234	NA	[Group22]	[Group31]	NA	FALSE	FALSE	NA	[ABL1, ACTR2, ADARB1, ADGRB3, ADGRL3, ADNP, AGRN, AGTPBP1, ALCAM, ALDH1A2, ALKAL2, ANAPC2, APBB2, ARF4, ASPM, ATCAY, B4GAT1, BBS4, BCL11B, BCL6, BDNF, BOC, BRINP1, BRSK2, C1D, CAMK2B, CCK, CDH11, CDH23, CDK6, CDKL5, CERS2, CHN1, CHRNB2, CLMN, CNTN6, CNTNAP1, COL3A1, CPNE9, CRTAC1, CRTC1, CSNK1E, CTNNB1, CUL4B, CUX1, CYFIP1, DDR1, DHDDS, DICER1, DISP3, DLL4, DNM1L, DOCK10, DOK5, DPYSL3, DSCAM, DUS…	[ABCC8, ABL1, ADCY1, ADCYAP1, ADGRB1, AFG3L2, AGRN, AGTPBP1, AHI1, ALCAM, ALK, ALS2, ARHGEF7, ASPM, ATP2B2, ATP7A, ATP8A2, AUTS2, BECN1, CAMK1D, CAPRIN2, CCDC88A, CDC20, CDH1, CDH11, CDH2, CDK1, CDON, CELSR2, CFLAR, CHD6, CLASP2, CNTN4, CNTN6, CNTNAP1, CNTNAP2, COBL, COL3A1, CSMD3, CTTN, CUL4B, CUX1, DAB1, DAGLA, DENND5A, DISC1, DLG5, DMD, DNER, DNMT3B, DOCK7, DRAXIN, DSCAM, DSCAML1, DVL1, ECT2, …	NA
GO:0006468	protein phosphorylation	0.0444423	0.000211803	NA	338	302	NA	[Group19, Group23]	[Group24, Group29]	NA	FALSE	FALSE	NA	[ABL1, ACE, ACSL1, ACTN2, ACVR1, ADAM9, ADAR, ADARB1, ADCY2, ADCY5, ADCY9, ADNP, AFAP1L2, AKAP13, AKAP9, AKT3, ALKAL2, ALPK3, AMBP, ANKRD6, ANKS1B, AR, ARHGEF5, ARL6IP5, ARR3, ATP6AP2, ATR, BCR, BIRC7, BRSK2, BTRC, BUB1, C5, CAB39, CACTIN, CAMK2B, CAMKK2, CASK, CCK, CCNC, CCND2, CCNG1, CCNH, CD36, CD74, CD81, CDC7, CDK12, CDK14, CDK19, CDK6, CDKL2, CDKL5, CENPE, CHUK, CLASP1, CLK4, CLSPN, CNOT9, …	[ABL1, ACSL1, ACTN2, ADAM17, ADAR, ADCK2, ADCY1, ADCY2, ADCY7, ADCYAP1, AKAP13, AKAP9, AKTIP, ALK, ALPK1, ALPK3, ALS2, ANXA2, ARHGEF5, ARHGEF7, ASPN, ATP6AP1, BANK1, BAZ1B, BLK, BUB1, BUB1B, CAB39, CAMK1D, CAMK2D, CAPRIN2, CASR, CBLB, CCDC88A, CCNA2, CCNG1, CCNK, CD44, CDC42BPA, CDC42BPB, CDH2, CDK1, CDK11A, CDK11B, CDK15, CDON, CEMIP, CENPE, CEP85, CFLAR, CHEK1, CHUK, CLASP1, CLSPN, CNTRL, CPNE3…	NA
GO:0000904	cell morphogenesis involved in differentiation	0.000745458	0.00026232	NA	146	128	NA	[Group22]	[Group31]	NA	FALSE	FALSE	NA	[ABL1, ACTR2, ADARB1, ADGRB3, ADNP, ALCAM, ANAPC2, APBB2, AR, B4GAT1, BCL11B, BDNF, BOC, BRSK2, BVES, C1QBP, CAMK2B, CCK, CDH11, CDKL5, CHN1, CHRNB2, CTNNB1, CUL3, CUX1, CYFIP1, DACT2, DNM1L, DOCK1, DOCK10, DOCK5, DOK5, DSCAM, DVL1, EFNB1, EPHA1, EPHA2, EPHB3, FAM129B, FARP1, FER, FERMT2, FGF13, FLNB, FN1, FRMD6, FRS2, FYN, GAB1, GAB2, GAP43, GFRA1, GPC1, GRB2, GRIN1, HAS2, HRAS, IRS2, ITGA4, ITG…	[ABL1, ADCY1, ADGRB1, AFG3L2, ALCAM, ALS2, ARHGEF26, ARHGEF7, ATP8A2, AUTS2, CAPRIN2, CARMIL1, CDH11, CELSR2, CLASP2, CNTN4, COBL, CTTN, CUX1, DAB1, DISC1, DOCK1, DOCK7, DRAXIN, DSCAM, DSCAML1, DVL1, EPB41L5, EPHA1, EPHB1, FARP1, FBLN1, FER, FN1, FYCO1, GAB1, GFRA3, GLI2, GOLGA4, GRHL2, HEG1, ISPD, ITGA4, ITGA8, ITGAV, ITGB1, ITGB1BP1, ITGB3, KALRN, KANK1, KEL, KIDINS220, KIF14, KNDC1, LAMC3, LRF…	NA
GO:0007399	nervous system development	0.0304336	0.000527358	NA	395	347	NA	[Group22]	[Group31]	NA	FALSE	FALSE	NA	[ABAT, ABL1, ACAN, ACAT1, ACTR2, ADARB1, ADGRA2, ADGRB3, ADGRL3, ADNP, AGRN, AGTPBP1, AKT3, ALCAM, ALDH1A2, ALKAL2, ANAPC2, APBB2, APOB, ARF4, ARHGAP26, ARPC5, ASPM, ATCAY, ATP5F1, ATP6AP2, ATXN1, B4GALT2, B4GAT1, BBS4, BCL11B, BCL6, BCR, BDNF, BNIP3, BOC, BPTF, BRINP1, BRSK2, BTBD1, BTBD6, BZW2, C1D, C2CD3, CAMK2B, CBLN2, CCK, CDH11, CDH23, CDK6, CDKL5, CECR2, CENPF, CERS2, CHN1, CHRNB2, CLMN, C…	[ABCB4, ABCC8, ABL1, ACAT1, ADAM22, ADCY1, ADCYAP1, ADGRA2, ADGRB1, ADGRG6, ADGRV1, AFF2, AFG3L2, AGRN, AGTPBP1, AHI1, ALCAM, ALK, ALS2, ANK2, ANKLE2, ANXA1, APAF1, ARHGAP26, ARHGEF10, ARHGEF7, ARID1A, ARPC5, ASPM, ATP2B1, ATP2B2, ATP7A, ATP8A2, AUTS2, BBS2, BECN1, BSN, BZW2, CAMK1D, CAMK2D, CAPRIN2, CASP2, CC2D2A, CCDC88A, CD9, CDC20, CDH1, CDH11, CDH2, CDK1, CDON, CELSR2, CENPF, CEP120, CFLAR, …	NA
GO:0044087	regulation of cellular component biogenesis	0.0196359	0.000783404	NA	171	153	NA	[Group21]	[Group18, Group25, Group26]	NA	FALSE	FALSE	NA	[ABL1, ACE, ACTR2, ACTR3, ACTR3B, ADGRB3, ADGRL3, ADNP, AGRN, AKAP13, ANLN, ARAP1, ARFIP1, ARHGAP18, ARHGAP28, ARHGEF5, ARPC1A, ARPC4, ARPC5, ATG5, ATR, BAIAP2L2, BBS4, BCLAF1, BDNF, BRCA1, CAPZA2, CARMIL2, CBLN2, CCK, CCP110, CD36, CEP135, CEP97, CHAF1B, CHGA, CHMP4B, CHRNB2, CLASP1, CLSTN3, CNOT2, COL16A1, CTGF, CTNNB1, CUL4A, CUL4B, CYFIP1, DDX3X, DLEC1, DLG1, DNM1L, DPYSL3, EPHA1, EPHA2, EPHB…	[ABCA1, ABL1, ACE2, ADGRB1, AGRN, AKAP13, ANLN, ARHGAP18, ARHGAP28, ARHGAP6, ARHGEF10, ARHGEF5, ARHGEF7, ARPC5, ATP7A, AUTS2, BECN1, BUD23, CARMIL1, CCDC88A, CENPJ, CEP120, CEP135, CEP97, CHAF1B, CHD1L, CLASP1, CLASP2, CLIP1, CLSTN2, CNOT1, COBL, CORO1B, CTTN, CUL4A, CUL4B, CYR61, DLEC1, DLG1, DLG5, DNAJB6, DYNC1H1, EIF2AK2, EPB41L5, EPHA1, EPHA3, EPHB1, ERCC4, ERCC5, ESR1, FASN, FER, FES, FHOD3,…	NA
GO:0030182	neuron differentiation	0.0165312	0.000811221	NA	240	212	NA	[Group22]	[Group31]	NA	FALSE	FALSE	NA	[ABL1, ACTR2, ADARB1, ADGRB3, ADNP, AGRN, AGTPBP1, ALCAM, ALDH1A2, ALKAL2, ANAPC2, APBB2, ARF4, ASPM, ATCAY, B4GAT1, BBS4, BCL11B, BCL6, BDNF, BOC, BRINP1, BRSK2, C1D, CAMK2B, CCK, CDH11, CDH23, CDKL5, CERS2, CHN1, CHRNB2, CLMN, CNTN6, CNTNAP1, CPNE9, CRTAC1, CRTC1, CSNK1E, CTNNB1, CUL4B, CUX1, CYFIP1, DDR1, DICER1, DISP3, DLL4, DNM1L, DOCK10, DOK5, DPYSL3, DSCAM, DVL1, DYNC2H1, EFHD1, EFNB1, EPH…	[ABL1, ADCY1, ADCYAP1, ADGRB1, AFG3L2, AGRN, AGTPBP1, AHI1, ALCAM, ALK, ALS2, ARHGEF7, ASPM, ATP2B2, ATP7A, ATP8A2, AUTS2, BECN1, CAMK1D, CAPRIN2, CCDC88A, CDC20, CDH1, CDH11, CDON, CELSR2, CFLAR, CHD6, CLASP2, CNTN4, CNTN6, CNTNAP1, CNTNAP2, COBL, CSMD3, CTTN, CUL4B, CUX1, DAB1, DENND5A, DISC1, DLG5, DMD, DNMT3B, DOCK7, DRAXIN, DSCAM, DSCAML1, DVL1, ECT2, EPB41L3, EPHA3, EPHB1, ERBB4, ETV5, EYA1…	NA
GO:0044267	cellular protein metabolic process	5.43e-06	0.00119695	NA	848	697	NA	[Group23]	[Group29]	NA	FALSE	FALSE	NA	[AARS2, ABCE1, ABL1, ABRAXAS1, ACE, ACP1, ACSL1, ACTN2, ACVR1, ADA2, ADAM9, ADAMTS12, ADAMTS7, ADAMTSL1, ADAR, ADARB1, ADCY2, ADCY5, ADCY9, ADNP, AFAP1L2, AGBL1, AGTPBP1, AIFM2, AIMP2, AKAP13, AKAP6, AKAP9, AKT3, ALG3, ALG6, ALG9, ALKAL2, ALPK3, AMBP, ANAPC2, ANAPC7, ANKRD6, ANKS1B, AP2M1, APEH, APOB, AR, ARF4, ARHGEF5, ARID4A, ARID4B, ARID5B, ARIH1, ARL6IP5, ARR3, ARRDC3, ASB6, ASTL, ATG16L1, AT…	[A2M, A2ML1, AARS2, ABCA1, ABCA3, ABL1, ABTB2, ACSL1, ACTN2, ACTR5, ADA2, ADAM17, ADAMTS7, ADAMTSL1, ADAR, ADCK2, ADCY1, ADCY2, ADCY7, ADCYAP1, ADGRB1, AFG3L2, AGTPBP1, AIFM2, AKAP13, AKAP9, AKTIP, ALG12, ALG3, ALG9, ALK, ALPI, ALPK1, ALPK3, ALS2, ANAPC5, ANAPC7, ANKLE2, ANXA1, ANXA2, ANXA8, AP2A2, APAF1, AREL1, ARHGEF5, ARHGEF7, ARID4A, ARSG, ARSK, ASB2, ASH2L, ASPH, ASPN, ATP6AP1, ATP7A, AUTS2,…	NA
GO:0007600	sensory perception	6.43e-07	0.00138663	NA	76	69	NA	[Group14]	[Group04]	NA	TRUE	TRUE	NA	[ABCC6, AOC2, ARR3, BBS4, CA6, CACNA2D4, CACNB2, CCK, CD36, CDH23, CHRNB2, COL11A1, COL4A3, CRYBA4, DLG2, DLL4, DNM1, EPS8L2, FBXO11, FYN, GABRA5, GABRB2, GABRR2, GNAL, GNAS, GRIN1, GSDME, GUCY2F, HPS1, IMPG1, ITGA2, KIFC3, KIT, LAMC3, LMNB2, LOXHD1, LPO, MIPEP, MME, MYH7B, MYO15A, MYO3A, MYO7A, NCAM2, NDUFB9, NR2E1, NTSR1, OPN4, OPRL1, OTOA, OTOG, OTOGL, P2RX3, PDE6C, PIEZO2, PITPNA, PNKD, REEP2…	[ACPP, ADCYAP1, ADGRV1, ALDH7A1, ANO1, ATP2B2, ATP6V0A4, ATP8A2, BBS2, CACNA1D, CEMIP, CHRNA4, CNGB3, CNTN5, COL4A3, DMBT1, EPHB1, EYA1, EYA4, FGFR1, GABRA5, GABRR2, GUCY2F, HPS1, IMPG2, ITGA2, KIFC3, KIT, LAMC3, LOXHD1, LPO, MBP, MIPEP, MYO3A, MYO3B, MYO5A, NCAM2, OPA1, OTOA, OTOG, PAX3, PGAP1, PIEZO2, PLCB2, PNKD, POU6F2, RABGGTB, RETREG1, RIPK2, RIPOR2, RP1, SCN10A, SCN1A, SCNN1B, SERPINE2, SL…	NA
GO:0033554	cellular response to stress	0.0477198	0.00356672	NA	335	292	NA	[Group01]	[Group10]	NA	TRUE	TRUE	NA	[ABL1, ABRAXAS1, AMBP, ANKRD6, ANKS1B, AP5Z1, AQP3, ARFGAP1, ARG2, ARHGEF5, ARL6IP5, ARPP21, ASCC1, ASCC2, ASS1, ATAD5, ATG13, ATG5, ATR, BABAM2, BCL6, BCLAF1, BIRC7, BNIP3, BNIP3L, BOD1L1, BRCA1, BRCC3, BRSK2, BTRC, CA2, CAB39, CAMK2B, CAMKK2, CBS, CCDC13, CCNH, CD36, CD74, CDC5L, CDC7, CDK6, CERS2, CHAF1B, CHUK, CLOCK, CLPB, CLSPN, CNOT11, CNOT2, CNOT4, CNOT8, CNOT9, COL4A3BP, COPS4, COPS5, COP…	[ABCB4, ABL1, ACTR5, ALKBH8, ANO1, ANXA1, AP5Z1, APAF1, APTX, ARFGAP3, ARHGEF5, ARHGEF7, ASH2L, ATAD5, ATP7A, BAZ1B, BECN1, CA2, CAB39, CAMK2D, CAPN3, CASP2, CASR, CAT, CCNA2, CCNK, CD44, CDIP1, CDK1, CENPJ, CFLAR, CHAF1B, CHD1L, CHD6, CHEK1, CHRNA4, CHUK, CLSPN, CNOT1, CNOT10, CNOT8, CUL4A, CUL4B, CYBB, DAPK1, DCLRE1A, DEPDC5, DHX9, DLG1, DNA2, DNAJB6, DNAJC10, DNAJC7, DNMT3B, DOT1L, DSCAM, DTL,…	NA
GO:0006811	ion transport	0.00102312	0.00477408	NA	298	250	NA	[Group12]	[Group19]	NA	TRUE	TRUE	NA	[ABAT, ABCB11, ABCC10, ABCC2, ABCC3, ABCC4, ABCC6, ABL1, ACE, ACSL1, ACTN2, AKAP6, AKAP9, ANO10, ANO2, ANO9, ANXA6, ARHGAP1, ARL6IP5, ARMC1, ATG5, ATP10A, ATP10B, ATP10D, ATP11A, ATP1A1, ATP1B3, ATP2A3, ATP2C1, ATP4B, ATP5C1, ATP5F1, ATP5G1, ATP5I, ATP5L, ATP5O, ATP6V0A1, ATP6V1A, ATP6V1C1, ATP6V1E1, ATP8A1, CA2, CA3, CA6, CAB39, CACNA1I, CACNA2D2, CACNA2D4, CACNB2, CACNB4, CALCRL, CAMK2B, CASK, …	[ABCA1, ABCB1, ABCB4, ABCC1, ABCC2, ABCC4, ABCC5, ABCC8, ABCC9, ABL1, ACE2, ACSL1, ACTN2, ADCYAP1, ADCYAP1R1, AFG3L2, AKAP9, ANK2, ANO1, ANO10, ANO3, ANO5, ANO6, ANXA1, ANXA6, ASPH, ATP10A, ATP11B, ATP11C, ATP13A3, ATP13A4, ATP1A1, ATP2A3, ATP2B1, ATP2B2, ATP2C1, ATP6AP1, ATP6V0A2, ATP6V0A4, ATP7A, ATP8A2, ATP9B, CA2, CAB39, CACNA1C, CACNA1D, CACNA1G, CACNA2D1, CACNA2D2, CAMK2D, CAPN3, CASR, CEMI…	NA
GO:0019538	protein metabolic process	0.00138112	0.00499509	NA	926	774	NA	[Group23]	[Group29]	NA	FALSE	FALSE	NA	[AARS2, ABCE1, ABL1, ABRAXAS1, ACAN, ACE, ACOT8, ACP1, ACSL1, ACTN2, ACVR1, ADA2, ADAM12, ADAM19, ADAM28, ADAM9, ADAMTS12, ADAMTS15, ADAMTS18, ADAMTS3, ADAMTS7, ADAMTSL1, ADAMTSL2, ADAR, ADARB1, ADCY2, ADCY5, ADCY9, ADGB, ADNP, AEBP1, AFAP1L2, AGBL1, AGTPBP1, AIFM2, AIMP2, AKAP13, AKAP6, AKAP9, AKT3, ALG3, ALG6, ALG9, ALKAL2, ALPK3, AMBP, ANAPC2, ANAPC7, ANKRD6, ANKS1B, AP2M1, APEH, APOB, AR, ARF…	[A2M, A2ML1, AARS2, ABCA1, ABCA3, ABL1, ABTB2, ACE2, ACSL1, ACTN2, ACTR5, ADA2, ADAM12, ADAM17, ADAM22, ADAMTS15, ADAMTS17, ADAMTS18, ADAMTS19, ADAMTS2, ADAMTS7, ADAMTSL1, ADAMTSL2, ADAMTSL3, ADAR, ADCK2, ADCY1, ADCY2, ADCY7, ADCYAP1, ADGB, ADGRB1, AFG3L2, AGTPBP1, AIFM2, AKAP13, AKAP9, AKTIP, ALG12, ALG3, ALG9, ALK, ALPI, ALPK1, ALPK3, ALS2, ANAPC5, ANAPC7, ANKLE2, ANXA1, ANXA2, ANXA8, AP2A2, AP…	NA
GO:0043087	regulation of GTPase activity	0.0326806	0.00548382	NA	103	92	NA	[Group19]	[Group17, Group22, Group29]	NA	FALSE	FALSE	NA	[ACAP2, ACAP3, ADGRB3, AGFG1, AGRN, ANAPC2, ARAP1, ARFGAP1, ARHGAP1, ARHGAP12, ARHGAP18, ARHGAP20, ARHGAP21, ARHGAP22, ARHGAP25, ARHGAP26, ARHGAP28, ARHGAP39, ARHGAP5, ARHGEF16, ARHGEF5, BBS4, BCL6, BCR, BRD8, BVES, CDKL5, CHML, CHN1, CPEB2, DLEC1, DNM1L, DNMBP, DOCK1, DOCK10, DOCK8, DVL3, EIF5, ELMOD1, ELMOD2, EPHA1, EPHA2, EPHB3, EZH2, FAM13B, FGD5, GDI2, GIT2, GMIP, GNAS, GNB5, GPS1, GPSM1, HR…	[A2M, ADAP1, ADAP2, ADCYAP1, AFDN, AGRN, ALDH1A1, ALS2, APC2, ARAP2, ARFGAP3, ARHGAP15, ARHGAP18, ARHGAP20, ARHGAP21, ARHGAP26, ARHGAP28, ARHGAP32, ARHGAP42, ARHGAP45, ARHGAP6, ARHGEF10, ARHGEF5, ARHGEF7, DENND1B, DEPDC5, DLEC1, DOCK1, DOCK2, DOCK4, DOCK7, ECT2, EPHA1, EPHA3, EZH2, FAM13B, FGD2, FGD6, GAPVD1, GARNL3, GPSM1, GRHL3, GRTP1, IPO5, IQGAP1, IQGAP2, IQSEC1, ITGB1, ITGB1BP1, KALRN, LRRK2…	NA
GO:0051130	positive regulation of cellular component organization	0.000903096	0.008274	NA	236	197	NA	[Group21]	[Group25, Group31]	NA	FALSE	FALSE	NA	[ABL1, ACTN2, ACTR2, ACTR3, ACTR3B, ADAM9, ADGRB3, ADGRL3, ADNP, AGRN, ALKAL2, ANAPC2, ANLN, AR, ARAP1, ARFIP1, ARHGEF5, ARPC1A, ARPC4, ARPC5, ATG13, ATP8A1, ATR, BAIAP2L2, BBS4, BCL6, BCLAF1, BCR, BDNF, BNIP3, BRCA1, C1D, C1QBP, CAMK2B, CAMKK2, CARMIL2, CBLN2, CCK, CCP110, CCT8, CD36, CDKL2, CDKL5, CEP135, CHAF1B, CLASP1, CLSTN3, CNOT2, COL16A1, CPNE9, CRTC1, CSNK2A2, CTGF, CTNNB1, CUL3, CUL4A, …	[ABCB4, ABCC8, ABL1, ACE2, ACTN2, ADCYAP1, ADGRB1, AGRN, AHI1, ANLN, ANO6, ANXA1, ANXA2, ARHGEF10, ARHGEF5, ARHGEF7, ARPC5, ATP7A, ATP8A2, AUTS2, BECN1, C2CD5, CAMK1D, CAPRIN2, CARMIL1, CCDC88A, CDC20, CEP120, CEP135, CFLAR, CHAF1B, CHD1L, CLASP1, CLASP2, CLIP1, CLSTN2, CNOT1, COBL, CORO1B, CTR9, CTTN, CUL4A, CUL4B, CUX1, DAB2, DDHD2, DISC1, DKC1, DLG1, DLG5, DLGAP5, DMD, DMRT1, DNMT3B, DOCK1, DO…	NA
GO:0006810	transport	1.48e-06	0.0109214	NA	856	691	NA	[Group15]	[Group19]	NA	TRUE	FALSE	NA	[ABAT, ABCA13, ABCB11, ABCC10, ABCC2, ABCC3, ABCC4, ABCC6, ABCE1, ABL1, ACE, ACSL1, ACTN2, ACTR1A, ACTR2, ACTR3, ADA2, ADAM9, ADAR, ADCY5, ADGRG3, AFTPH, AGFG1, AIFM2, AKAP12, AKAP13, AKAP6, AKAP9, ALOX5, ALPK3, ALYREF, AMBP, ANAPC2, ANKRD28, ANO10, ANO2, ANO9, ANP32E, ANTXR2, ANXA4, ANXA6, AP2M1, AP4B1, AP5M1, AP5Z1, APEH, APOB, APPL1, AQP3, AR, ARF4, ARFGAP1, ARFIP1, ARG2, ARHGAP1, ARHGAP12, AR…	[A2M, ABCA1, ABCA2, ABCA3, ABCA5, ABCB1, ABCB4, ABCC1, ABCC2, ABCC4, ABCC5, ABCC8, ABCC9, ABCD4, ABCG2, ABL1, ACE2, ACLY, ACPP, ACSL1, ACTN2, ADA2, ADAR, ADCYAP1, ADCYAP1R1, ADD3, ADGRB1, ADHFE1, AFG3L2, AGL, AHI1, AIFM2, AKAP13, AKAP9, AKTIP, ALOX5, ALPK3, ALS2, ANK2, ANKRD28, ANO1, ANO10, ANO3, ANO5, ANO6, ANTXR2, ANXA1, ANXA11, ANXA13, ANXA2, ANXA5, ANXA6, ANXA8, AP2A2, AP3B1, AP3D1, AP4B1, AP…	NA
GO:0006959	humoral immune response	0.00207671	0.0459554	NA	23	20	NA	[Group00]	[Group13]	NA	TRUE	TRUE	NA	[BLNK, BPIFB2, C1QBP, C5, C7, C8A, CD81, CFH, CFI, CHGA, CPAMD8, CPNE2, CR2, HMGN2, MEF2C, NTS, PAX5, PLA2G6, PPP2R3C, PSMA7, RGCC, TNFRSF21, VTN]	[A2M, ATP7A, BLNK, C1S, C7, C9, CD59, CFH, CXCL14, DMBT1, EXO1, JCHAIN, LTF, MASP1, NOTCH1, PIKFYVE, PPP2R3C, PTPN6, SLC11A1, SPINK5]	NA
GO:1901564	organonitrogen compound metabolic process	8.02e-08	NA	NA	1114	NA	NA	[Group23]	NA	NA	FALSE	NA	NA	[AARS2, ABAT, ABCC2, ABCE1, ABL1, ABRAXAS1, ACAN, ACAT1, ACE, ACOT8, ACP1, ACSL1, ACTN2, ACVR1, ADA2, ADAM12, ADAM19, ADAM28, ADAM9, ADAMTS12, ADAMTS15, ADAMTS18, ADAMTS3, ADAMTS7, ADAMTSL1, ADAMTSL2, ADAR, ADARB1, ADCY2, ADCY5, ADCY9, ADGB, ADK, ADNP, ADSSL1, AEBP1, AFAP1L2, AGBL1, AGRN, AGTPBP1, AIFM2, AIMP2, AK1, AKAP12, AKAP13, AKAP6, AKAP9, AKT3, ALAS1, ALDH1L2, ALDH6A1, ALG3, ALG6, ALG9, AL…	NA	NA
GO:0007169	transmembrane receptor protein tyrosine kinase signaling pathway	3.34e-05	NA	NA	154	NA	NA	[Group17]	NA	NA	TRUE	NA	NA	[ABL1, ACTR2, ACTR3, ADAMTS12, ADAMTS3, ADGRA2, ADIPOR1, AFAP1L2, AP2M1, APPL1, AR, ARAP1, ARID5B, ARPC1A, ARPC4, ARPC5, ATP6V0A1, ATP6V1A, ATP6V1C1, ATP6V1E1, BAIAP2L2, BCR, BDNF, BLNK, C1D, CHN1, CNOT9, COL4A1, COL4A2, COL4A3, COL4A5, CTGF, CTNNB1, CYBA, CYFIP1, DDR1, DNM1, DOCK1, DOK5, EFNB1, ELMO1, ENPP1, EPHA1, EPHA2, EPHA6, EPHB3, EPHB6, ESRP2, F3, F7, FAM129B, FBXW7, FER, FES, FGF10, FGF13…	NA	NA
GO:0019637	organophosphate metabolic process	9.88e-05	NA	NA	250	NA	NA	[Group20, Group23]	NA	NA	FALSE	NA	NA	[ACAT1, ADCY2, ADCY5, ADCY9, ADK, ADNP, ADSSL1, AGPAT3, AGPAT4, AK1, AKAP12, AKAP6, AKAP9, AMPD1, ATP5C1, ATP5F1, ATP5G1, ATP5I, ATP5L, ATP5O, ATP6V0A1, ATP6V1A, CALCRL, CAP2, CARD11, CASK, CD81, CEPT1, CHGA, CHKA, COX6C, COX7C, CPS1, CRLS1, CSNK2A2, CTPS2, DGKH, DHDDS, DLD, DLG1, DLG2, DNM1L, DOLPP1, DRD4, DTYMK, EIF6, ENO1, ENO2, ENPP1, ENPP3, ENTPD2, ENTPD8, EPHA2, FAM126A, FAR1, FDFT1, FGF10,…	NA	NA
GO:0044248	cellular catabolic process	0.000108293	NA	NA	387	NA	NA	[Group16]	NA	NA	TRUE	NA	NA	[ABAT, ABL1, ACAD10, ACAN, ACAT1, ACE, ACOT8, ACSL1, ADA2, ADAM9, ADAMTS12, ADAMTS7, AIG1, ALDH1L2, ALDH6A1, AMBP, AMDHD2, AMT, ANAPC2, ANAPC7, AP2M1, APOB, ARIH1, ASPG, ASRGL1, ATG13, ATG16L1, ATG2B, ATG4C, ATG5, ATP6V0A1, ATP6V1A, ATP6V1C1, ATP6V1E1, BNIP3, BNIP3L, BRSK2, BTBD1, BTBD6, BTRC, BVES, C1D, CAMKK2, CBS, CD81, CECR2, CHMP4B, CIRBP, CLOCK, CNOT11, CNOT2, CNOT4, CNOT8, CNOT9, CPA2, CPA…	NA	NA
GO:0002250	adaptive immune response	0.000163633	NA	NA	35	NA	NA	[Group10]	NA	NA	TRUE	NA	NA	[ALCAM, ARG2, ATAD5, BCL6, C1QBP, C5, C7, C8A, CD74, CFI, CR2, CTSC, DLG1, DUSP10, FAM49B, FYN, HRAS, HSPD1, IL4R, LOXL3, LYN, MARCH8, MEF2C, NFKB2, NR4A3, PPP3CB, PRKCD, PSMA7, RNF19B, STAT3, SYK, TFRC, TNFRSF21, TSC1, UNC13D]	NA	NA
GO:1901566	organonitrogen compound biosynthetic process	0.000728126	NA	NA	359	NA	NA	[Group06]	NA	NA	TRUE	NA	NA	[AARS2, ABAT, ABCE1, ACAN, ACAT1, ACOT8, ADA2, ADAMTS7, ADAMTSL1, ADAR, ADCY2, ADCY5, ADCY9, ADK, ADNP, ADSSL1, AGRN, AIFM2, AIMP2, AKAP12, AKAP6, AKAP9, ALAS1, ALG3, ALG6, ALG9, AMD1, AMPD1, APEH, APOB, ARF4, ARG2, ASPG, ASS1, ATG16L1, ATG4C, ATG5, ATP5C1, ATP5F1, ATP5G1, ATP5I, ATP5L, ATP5O, ATP6V0A1, AZIN1, B4GALT1, B4GALT2, B4GALT3, B4GALT5, B4GAT1, C1QBP, CALCRL, CAP2, CARD11, CARS2, CBS, CD…	NA	NA
GO:0038065	collagen-activated signaling pathway	0.00158818	NA	NA	9	NA	NA	[Group02]	NA	NA	TRUE	NA	NA	[COL4A1, COL4A2, COL4A3, COL4A5, DDR1, ITGA11, ITGA2, SYK, UBASH3B]	NA	NA
GO:0007167	enzyme linked receptor protein signaling pathway	0.00159401	NA	NA	198	NA	NA	[Group17]	NA	NA	FALSE	NA	NA	[ABL1, ACTR2, ACTR3, ACVR1, ADAM9, ADAMTS12, ADAMTS3, ADAMTSL2, ADGRA2, ADIPOR1, AFAP1L2, AP2M1, APPL1, AR, ARAP1, ARID5B, ARPC1A, ARPC4, ARPC5, ATP6V0A1, ATP6V1A, ATP6V1C1, ATP6V1E1, BAIAP2L2, BCR, BDNF, BLNK, C1D, CAPN5, CDH5, CHN1, CNOT9, COL3A1, COL4A1, COL4A2, COL4A3, COL4A5, CTDSPL2, CTGF, CTNNB1, CYBA, CYFIP1, DACT2, DDR1, DDX5, DMRT1, DNM1, DOCK1, DOK5, EFNB1, ELMO1, ENG, ENPP1, EPHA1, EP…	NA	NA
GO:0048522	positive regulation of cellular process	0.00616174	NA	NA	811	NA	NA	[Group13]	NA	NA	TRUE	NA	NA	[AAMP, ABAT, ABCC4, ABL1, ABRAXAS1, ACE, ACSL1, ACTN2, ACTR2, ACTR3, ACTR3B, ACVR1, ADAM9, ADAMTS3, ADCY2, ADCY5, ADCY9, ADGRA2, ADGRB3, ADGRL3, ADIPOR1, ADNP, AFAP1L2, AGGF1, AGRN, AHR, AIFM2, AIMP2, AKAP12, AKAP13, AKAP6, AKAP9, AKT3, ALDH1A2, ALKAL2, ALYREF, AMOTL1, ANAPC2, ANAPC7, ANKRD6, ANLN, APBB2, APOB, AR, ARAP1, ARF4, ARFIP1, ARG2, ARHGAP1, ARHGEF16, ARHGEF5, ARHGEF9, ARID3C, ARID4A, AR…	NA	NA
GO:0006820	anion transport	0.0070796	NA	NA	127	NA	NA	[Group12]	NA	NA	FALSE	NA	NA	[ABAT, ABCB11, ABCC10, ABCC2, ABCC3, ABCC4, ABCC6, ACE, ACSL1, ANO10, ANO2, ANO9, ARL6IP5, ATP10A, ATP10B, ATP10D, ATP11A, ATP8A1, CA2, CA3, CA6, CCK, CD36, CLCN2, CLCN7, CLCNKA, CYB5R2, CYP4A11, DRD4, ENPP1, FOLR1, FOLR3, GABRA1, GABRA2, GABRA5, GABRB2, GABRD, GABRE, GABRQ, GABRR2, GABRR3, GLS, GOPC, IP6K2, IRS2, NOS2, NTSR1, OSBPL10, OSBPL5, OSBPL8, OXSR1, PITPNA, PITPNB, PITPNM1, PITPNM3, PLA2…	NA	NA
GO:1901575	organic substance catabolic process	0.00879611	NA	NA	364	NA	NA	[Group16]	NA	NA	FALSE	NA	NA	[ABAT, ABHD2, ACAD10, ACAN, ACAT1, ACE, ACOT8, ADA2, ADAM9, ADAMTS12, ADAMTS7, AGRN, AIG1, ALDH1L2, ALDH2, ALDH6A1, AMBP, AMDHD2, AMT, ANAPC2, ANAPC7, AP2M1, APOB, ARIH1, ASPG, ASRGL1, AZIN1, BANP, BNIP3, BNIP3L, BRSK2, BTBD1, BTBD6, BTRC, BVES, C1D, CBS, CD81, CECR2, CHDH, CHMP4B, CIRBP, CLOCK, CNOT11, CNOT2, CNOT4, CNOT8, CNOT9, CPA2, CPAMD8, CPS1, CSDE1, CSNK1A1, CSNK1E, CSNK2A2, CST3, CTNNB1,…	NA	NA
GO:0042742	defense response to bacterium	0.018378	NA	NA	18	NA	NA	[Group03]	NA	NA	TRUE	NA	NA	[ARG2, CD36, CHGA, CPAMD8, CYBA, DROSHA, EPHA2, LPO, NOS2, PLA2G6, PNKD, PRKCD, RAB14, RPSA, SELENOP, SHC1, SYK, TBK1]	NA	NA
GO:0030198	extracellular matrix organization	0.0214099	NA	0.000477371	79	NA	32	[Group11]	NA	[Group01]	TRUE	NA	TRUE	[ABI3BP, ABL1, ACAN, ADAM12, ADAM19, ADAMTS3, ADAMTSL2, AGRN, APBB2, B4GALT1, C1D, CARMIL2, CLASP1, COL11A1, COL12A1, COL14A1, COL16A1, COL3A1, COL4A1, COL4A2, COL4A3, COL4A4, COL4A5, COL5A1, COL9A1, CREB3L1, CRISPLD2, CST3, CTGF, DDR1, DPP4, ELF3, ENG, FBLN2, FBN1, FGF13, FGFR4, FN1, GPM6B, HAS2, HSD17B12, HTRA1, ITGA11, ITGA2, ITGA4, ITGA6, ITGB3, ITGB4, KDR, KIF9, LAMC3, LCP1, LMNB2, LOX, LOXL…	NA	[ABI3BP, ABL1, ADAM12, ADAMTSL2, AGRN, CLASP1, COL12A1, COL14A1, COL3A1, COL4A3, COL9A1, DPP4, ENG, FN1, ITGA2, ITGA4, ITGB3, KDR, KIF9, LAMC3, LCP1, MMP15, NID2, PLG, POMT1, SCUBE3, SPOCK2, TGFBI, THBS1, TLL2, TNC, VCAN]
GO:0050877	nervous system process	0.0267709	NA	NA	138	NA	NA	[Group14]	NA	NA	FALSE	NA	NA	[ABCC6, ABL1, ACTR2, ADARB1, ADCY5, ADGRB3, ADNP, AGTPBP1, AOC2, ARR3, ATP8A1, ATXN1, B4GALT2, BBS4, BCR, BRINP1, CA6, CACNA1I, CACNA2D4, CACNB2, CCK, CCND2, CD36, CDH23, CHRNA1, CHRNB2, CNTNAP1, COL11A1, COL4A3, CRHBP, CRTC1, CRYBA4, CYFIP1, DBH, DICER1, DLG2, DLL4, DNM1, DVL1, EPS8L2, FBXO11, FGF13, FOS, FYN, GAA, GABRA5, GABRB2, GABRR2, GLS, GMFB, GNAL, GNAS, GRIK2, GRIN1, GSDME, GUCY2F, HGF, …	NA	NA
GO:0006470	protein dephosphorylation	0.0314388	NA	NA	63	NA	NA	[Group04]	NA	NA	TRUE	NA	NA	[ACP1, AKAP6, BTRC, CTDSPL, CTDSPL2, DLEC1, DLG1, DUSP10, DUSP12, DUSP13, DUSP16, DUSP5, EYA2, HSP90B1, HTT, LHPP, MTM1, MTMR1, MTMR2, MTMR9, PDP1, PDZD2, PLPP1, POLG, PPA2, PPM1A, PPM1B, PPM1E, PPM1F, PPM1K, PPM1M, PPP1CC, PPP1R7, PPP2CA, PPP2R2A, PPP2R2C, PPP2R5D, PPP3CA, PPP3CB, PPP4R1, PPP4R3B, PPP4R4, PPP6R3, PPTC7, PRKCD, PTP4A1, PTP4A3, PTPN11, PTPN14, PTPN3, PTPN4, PTPRB, PTPRE, PTPRF, PT…	NA	NA
GO:0051649	establishment of localization in cell	0.0326675	NA	NA	386	NA	NA	[Group15]	NA	NA	FALSE	NA	NA	[ABCE1, ABL1, ACTN2, ACTR1A, ACTR2, ACTR3, ADAR, ADCY5, AGFG1, AKAP12, AKAP13, AKAP6, ALPK3, ALYREF, ANAPC2, ANKRD28, ANP32E, AP2M1, AP4B1, AP5M1, AP5Z1, ARF4, ARFGAP1, ARFIP1, ARHGAP1, ARHGAP21, ARL1, ARV1, ATG13, ATG4C, ATG5, ATP5C1, ATP5F1, ATP5G1, ATP5I, ATP5L, ATP5O, ATXN1, BBS4, BCAP29, BCL6, BCR, BNIP3, BNIP3L, BRSK2, CABP1, CADPS, CANX, CAPZA2, CASK, CCDC91, CD36, CD74, CDC40, CDKL2, CENP…	NA	NA
GO:0044255	cellular lipid metabolic process	0.0328525	NA	NA	208	NA	NA	[Group20]	NA	NA	FALSE	NA	NA	[ACAD10, ACAT1, ACOT11, ACOT8, ACSL1, ACSL6, ACSM4, ACSS2, ADIPOR1, AGPAT3, AGPAT4, AGPS, AGRN, AIG1, ALDH1A2, ALG3, ALG6, ALG9, ALOX5, APOB, ARID4A, ARV1, ASAH1, ASAH2, B4GALT3, BCO1, BRCA1, C1D, CD74, CD81, CEPT1, CERK, CERS2, CHKA, COL4A3BP, CPS1, CREM, CRLS1, CSNK2A2, CTSA, CYP27C1, CYP2C8, CYP2U1, CYP2W1, CYP3A4, CYP4A11, DECR1, DECR2, DGKB, DGKH, DHDDS, DLD, DOLPP1, EGFL7, EIF6, ELOVL1, ELO…	NA	NA
GO:0006644	phospholipid metabolic process	0.0366069	NA	NA	101	NA	NA	[Group20]	NA	NA	FALSE	NA	NA	[AGPAT3, AGPAT4, CD81, CEPT1, CHKA, CRLS1, CSNK2A2, DGKH, DHDDS, DOLPP1, FAM126A, FAR1, FDFT1, FGF10, FGF13, FGFR4, FLT1, FRS2, FYN, GAB1, GDPD1, GNPAT, GPAT3, GPCPD1, GRB2, HBEGF, HGF, HTR2B, HTR2C, INPP4A, INPPL1, IP6K2, IRS2, KIT, KL, KLF4, LCAT, LCP1, LIPH, LPCAT2, LPIN2, LYN, MBOAT2, MTM1, MTMR1, MTMR2, MTMR9, MVD, OSBPL10, OSBPL5, OSBPL8, PAFAH1B1, PI4K2A, PI4KA, PIGN, PIGS, PIGT, PIK3C2G, …	NA	NA
GO:0048518	positive regulation of biological process	0.0445459	NA	NA	894	NA	NA	[Group13]	NA	NA	FALSE	NA	NA	[AAMP, ABAT, ABCC4, ABI3BP, ABL1, ABRAXAS1, ACE, ACSL1, ACTN2, ACTR2, ACTR3, ACTR3B, ACVR1, ADAM9, ADAMTS3, ADAR, ADARB1, ADCY2, ADCY5, ADCY9, ADGRA2, ADGRB3, ADGRL3, ADIPOR1, ADNP, AFAP1L2, AGGF1, AGRN, AHR, AIFM2, AIMP2, AKAP12, AKAP13, AKAP6, AKAP9, AKT3, ALDH1A2, ALKAL2, ALYREF, AMOTL1, ANAPC2, ANAPC7, ANKRD6, ANLN, APBB2, APOB, AQP3, AR, ARAP1, ARF4, ARFIP1, ARG2, ARHGAP1, ARHGEF16, ARHGEF5,…	NA	NA
GO:0000226	microtubule cytoskeleton organization	NA	2.17e-08	6.67e-05	NA	112	43	NA	[Group23, Group26, Group27]	[Group06, Group07, Group09]	NA	TRUE	TRUE	NA	[ABL1, AKAP9, APC2, ARHGEF10, ASPM, BBS2, CC2D2A, CCDC39, CCDC88A, CCNF, CDC14A, CDC20, CDK1, CENPE, CENPJ, CEP120, CEP135, CEP152, CEP192, CEP250, CEP85, CEP97, CFAP100, CFAP46, CHEK1, CLASP1, CLASP2, CLIP1, DEUP1, DISC1, DLG1, DNAAF5, DNAH8, DOCK7, DVL1, DYNC1H1, EPHA3, EYA1, FER, FES, FGFR1OP, GAS2L3, GCC2, GOLGA2, GPSM2, HAUS8, HOOK1, IQCG, KATNA1, KATNAL1, KATNAL2, KIAA0753, KIF11, KIF18A, K…	[ABL1, AKAP9, ASPM, CCDC39, CENPE, CEP135, CEP192, CEP97, CLASP1, DEUP1, DLG1, DNAH8, DVL1, FER, FES, IQCG, KATNAL1, KIAA0753, KIF11, KIF18A, KIF23, KIF24, LRRC6, MAP4, MOCOS, MYH9, NAV1, NDC80, NIN, NUMA1, NUSAP1, ODF2, PKHD1, PPP2R3C, RANBP9, RCC1, SLC6A4, SPAG1, SSX2IP, STAG2, SUN1, TPX2, TUBGCP3]
GO:1903047	mitotic cell cycle process	NA	8.5e-10	0.00249207	NA	171	57	NA	[Group30]	[Group09]	NA	FALSE	FALSE	NA	[ABCB1, ADAM17, AKAP9, ANAPC5, ANAPC7, ANKLE2, ANLN, ANXA1, ARHGEF10, ATAD5, BECN1, BUB1, BUB1B, CASP2, CCNA2, CDC14A, CDC16, CDC20, CDK1, CENPC, CENPE, CENPF, CENPJ, CEP135, CEP152, CEP192, CEP250, CEP78, CEP85, CEP97, CFH, CHEK1, CLASP1, CLASP2, CLSPN, CNOT1, CNOT10, CNOT8, CNTRL, CTDP1, CUL4A, CUL4B, DLG1, DLGAP5, DMRT1, DNA2, DSCC1, DTL, DYNC1H1, ECT2, EYA1, EZH2, FGFR1, FGFR1OP, FOXM1, GOLGA…	[AKAP9, ANAPC7, ANLN, ATAD5, BUB1, CENPE, CENPF, CEP135, CEP192, CEP97, CFH, CLASP1, CLSPN, CNOT8, CUL4A, CUL4B, DLG1, DMRT1, EZH2, KCNH5, KIF11, KIF18A, KIF20B, KIF23, MAD1L1, MAP4, MCM10, MCM3, MCM6, NCAPD3, NCAPG, NDC80, NUMA1, NUSAP1, ODF2, PDZD2, POLE, POLR1A, PSMD1, PSMD2, PSME3, RCC1, RINT1, RPL24, RPS6, RTEL1, SLC6A4, STAG2, TAF2, TOP2A, TPX2, TTN, TUBGCP3, UBE2D1, USH1C, XPC, ZFYVE19]
GO:0022402	cell cycle process	NA	4.63e-11	0.00257709	NA	250	80	NA	[Group30]	[Group06, Group09]	NA	FALSE	FALSE	NA	[ABCB1, ABL1, ADAM17, AKAP9, ANAPC5, ANAPC7, ANKLE2, ANLN, ANXA1, ANXA11, APAF1, ARHGEF10, ASPM, ASZ1, ATAD5, BECN1, BRDT, BUB1, BUB1B, CAB39, CAPN3, CASP2, CCNA2, CCNF, CCNK, CDC14A, CDC16, CDC20, CDK1, CENPC, CENPE, CENPF, CENPI, CENPJ, CEP120, CEP135, CEP152, CEP192, CEP250, CEP78, CEP85, CEP97, CFH, CHEK1, CLASP1, CLASP2, CLIP1, CLSPN, CNOT1, CNOT10, CNOT8, CNTD1, CNTRL, CTDP1, CUL4A, CUL4B, …	[ABL1, AKAP9, ANAPC7, ANLN, ASPM, ATAD5, BUB1, CAB39, CENPE, CENPF, CEP135, CEP192, CEP97, CFH, CLASP1, CLSPN, CNOT8, CUL4A, CUL4B, DEUP1, DLG1, DMRT1, EPC1, EZH2, FES, HFM1, HID1, KCNH5, KIAA0753, KIF11, KIF18A, KIF20B, KIF23, MAD1L1, MAP4, MCM10, MCM3, MCM6, MLXIPL, MOCOS, MYH9, MYO19, NCAPD3, NCAPG, NDC80, NIN, NUMA1, NUSAP1, ODF2, PDZD2, PHC3, PKHD1, POLE, POLR1A, PSMD1, PSMD2, PSME3, RCC1, R…
GO:0051653	spindle localization	NA	NA	0.00817745	NA	NA	9	NA	NA	[Group09]	NA	NA	FALSE	NA	NA	[ASPM, CLASP1, MAP4, MOCOS, MYH9, NDC80, NUMA1, NUSAP1, SLC6A4]
GO:0048285	organelle fission	NA	2.91e-07	0.00903366	NA	100	35	NA	[Group27, Group30]	[Group09]	NA	FALSE	FALSE	NA	[ANLN, ARHGEF10, ASPM, ASZ1, BECN1, BRDT, BUB1, BUB1B, CDC14A, CDC16, CDC20, CENPC, CENPE, CENPF, CEP85, CEP97, CHEK1, CLASP1, CLASP2, CNTD1, CTDP1, CYP26B1, DDHD2, DLGAP5, DMRT1, DSCC1, ERCC4, FANCA, FANCM, GOLGA2, H2AFY, HFM1, HID1, KANSL1, KDR, KIF11, KIF14, KIF18A, KIF20B, KIF23, KIF25, KIF2C, LEMD3, LRRK2, MAD1L1, MAD2L1, MOCOS, MRE11, MSH4, MTBP, MTFR2, MX1, MYO19, NCAPD3, NCAPG, NDC80, NDE…	[ANLN, ASPM, BUB1, CENPE, CENPF, CEP97, CLASP1, DMRT1, HFM1, HID1, KDR, KIF11, KIF18A, KIF20B, KIF23, MAD1L1, MOCOS, MX1, MYO19, NCAPD3, NCAPG, NDC80, NUMA1, NUSAP1, PDZD2, RCC1, RPL24, STAG2, STAG3, SUN1, TEX11, TOP2A, TPX2, TTN, TUBGCP3]
GO:0140014	mitotic nuclear division	NA	6.45e-07	0.013609	NA	67	24	NA	[Group27, Group30]	[Group09]	NA	FALSE	FALSE	NA	[ANLN, ARHGEF10, BECN1, BUB1, BUB1B, CDC14A, CDC16, CDC20, CENPC, CENPE, CENPF, CEP85, CEP97, CHEK1, CLASP1, CLASP2, CTDP1, DLGAP5, DMRT1, DSCC1, GOLGA2, H2AFY, KANSL1, KIF11, KIF14, KIF18A, KIF20B, KIF23, KIF25, KIF2C, MAD1L1, MAD2L1, MTBP, NCAPD3, NCAPG, NDC80, NDE1, NUMA1, NUSAP1, PDGFRB, PDZD2, PHIP, PIBF1, PLK1, PPP1R9B, RB1, RCC1, RIPOR2, RPL24, SLF2, SMC2, SMC3, SPDL1, SPICE1, STAG1, STAG2…	[ANLN, BUB1, CENPE, CENPF, CEP97, CLASP1, DMRT1, KIF11, KIF18A, KIF20B, KIF23, MAD1L1, NCAPD3, NCAPG, NDC80, NUMA1, NUSAP1, PDZD2, RCC1, RPL24, STAG2, TPX2, TTN, TUBGCP3]
GO:0097435	supramolecular fiber organization	NA	0.000124892	0.0166655	NA	115	42	NA	[Group26]	[Group07]	NA	FALSE	FALSE	NA	[ABL1, ACTN2, ADAMTS2, AKAP13, AKAP9, ANXA2, ARHGAP18, ARHGAP28, ARHGAP6, ARHGEF10, ARHGEF5, ARHGEF7, ARPC5, ATP7A, CAPN3, CARMIL1, CCDC88A, CD2AP, CENPJ, CEP120, CFLAR, CGNL1, CLASP1, CLASP2, CLIP1, COBL, COBLL1, COL12A1, COL14A1, COL3A1, CORO1B, CTTN, DIAPH2, DLEC1, DLG1, DNAJB6, DSP, DVL1, DYNC1H1, EPHA1, FER, FES, FHOD3, FRY, FRYL, FYCO1, GDPD2, GOLGA2, HCK, HIP1R, HOOK1, INPP5K, IQGAP2, ITGB…	[ABL1, ACTN2, AKAP13, AKAP9, ARHGAP18, ARHGAP28, ARHGEF5, ARPC5, CGNL1, CLASP1, COL12A1, COL14A1, COL3A1, DLEC1, DLG1, DVL1, EPHA1, FER, FES, FRY, HCK, KIF18A, KIF24, LCP1, MICAL1, MYO1B, NCAPG, NEBL, NEFM, NIN, NUMA1, OBSCN, PICK1, PKP1, PRKCD, RANBP9, SHROOM1, TSC1, TTC17, TTN, TUBGCP3, USH1C]
GO:0000280	nuclear division	NA	2.08e-07	0.018665	NA	93	32	NA	[Group27, Group30]	[Group09]	NA	FALSE	FALSE	NA	[ANLN, ARHGEF10, ASPM, ASZ1, BECN1, BRDT, BUB1, BUB1B, CDC14A, CDC16, CDC20, CENPC, CENPE, CENPF, CEP85, CEP97, CHEK1, CLASP1, CLASP2, CNTD1, CTDP1, CYP26B1, DLGAP5, DMRT1, DSCC1, ERCC4, FANCA, FANCM, GOLGA2, H2AFY, HFM1, HID1, KANSL1, KIF11, KIF14, KIF18A, KIF20B, KIF23, KIF25, KIF2C, LEMD3, MAD1L1, MAD2L1, MOCOS, MRE11, MSH4, MTBP, NCAPD3, NCAPG, NDC80, NDE1, NUMA1, NUSAP1, PDGFRB, PDZD2, PHIP,…	[ANLN, ASPM, BUB1, CENPE, CENPF, CEP97, CLASP1, DMRT1, HFM1, HID1, KIF11, KIF18A, KIF20B, KIF23, MAD1L1, MOCOS, NCAPD3, NCAPG, NDC80, NUMA1, NUSAP1, PDZD2, RCC1, RPL24, STAG2, STAG3, SUN1, TEX11, TOP2A, TPX2, TTN, TUBGCP3]
GO:0007018	microtubule-based movement	NA	0.00996862	0.0194964	NA	57	24	NA	[Group02]	[Group03]	NA	TRUE	TRUE	NA	[ALPK3, AP2A2, AP3B1, AP3D1, ARHGAP21, BBS2, CCDC39, CENPE, CFAP100, CFAP221, CFAP46, CLUAP1, COPG1, DLGAP5, DNAAF5, DNAH10, DNAH8, DYNC1H1, DYNC1I1, FYCO1, IFT122, IFT52, IFT74, IFT81, IFT88, KIF11, KIF12, KIF13A, KIF14, KIF15, KIF18A, KIF1A, KIF20B, KIF23, KIF24, KIF25, KIF2C, KIF7, KIF9, KIFC3, LRRC6, MAATS1, MAP4, NDE1, NEFH, OPA1, RASGRP1, RHOT1, SLC6A4, SSX2IP, SUN1, TRAF3IP1, TRAK1, TRIP11…	[ALPK3, ARHGAP21, CCDC39, CENPE, DNAH8, IFT52, IFT74, IFT88, KIF11, KIF18A, KIF20B, KIF23, KIF24, KIF7, KIF9, KIFC3, LRRC6, MAATS1, MAP4, SLC6A4, SSX2IP, SUN1, TRAK1, WDR78]
GO:0048646	anatomical structure formation involved in morphogenesis	NA	0.000219082	0.0279052	NA	177	62	NA	[Group20, Group28, Group31]	[Group08]	NA	FALSE	FALSE	NA	[AAMP, ABCC8, ABL1, ACTN2, ADAM12, ADAM17, ADGRA2, ADGRB1, ADGRG6, AGGF1, AGTPBP1, AHI1, AKAP13, ANK2, ANXA2, APAF1, ARID1A, ATP7A, ATP8A2, CAPN2, CAPN3, CC2D2A, CD9, CDH13, CDON, CFLAR, CLASP1, CLASP2, CNTNAP1, COBL, COL12A1, COL4A3, COL6A1, CRB2, CSPG4, CTR9, CYBB, CYR61, DEAF1, DLEC1, DSCAM, DVL1, ENG, ENPEP, EPB41L3, EPB41L5, EPHA1, EPHB1, EYA1, FGFR1, FHOD3, FIG4, FN1, GAB1, GLI2, GLMN, GPLD…	[AAMP, ABL1, ACTN2, ADAM12, AGGF1, AGTPBP1, AKAP13, CLASP1, CNTNAP1, COL12A1, COL4A3, DLEC1, DSCAM, DVL1, ENG, ENPEP, EPHA1, FN1, GAB1, HGF, IFT52, ITGA2, ITGA4, ITGB3, KDM6A, KDR, KIF20B, KIF26B, MFN2, MKS1, MMP15, MYH9, NCL, NEBL, NECTIN1, NOS1, NRXN1, OBSCN, PRKD1, PROM1, PTPN11, PTPRM, RFX2, RNF213, SEC24B, SEMA3C, SHC1, SMO, SRPX2, STAT1, STAT3, SYK, TCTN1, TEK, TGFBI, THBS1, TIE1, TSC1, TSP…
GO:0007160	cell-matrix adhesion	NA	0.00140566	0.0407267	NA	50	20	NA	[Group21]	[Group04]	NA	FALSE	TRUE	NA	[ABL1, ACTN2, ARHGAP6, ARHGEF7, CD44, CDH13, CLASP1, CLASP2, COL17A1, COL3A1, CTTN, DISC1, DLEC1, EPB41L5, EPHA1, EPHA3, FERMT1, FN1, HPSE, IQGAP1, ITGA1, ITGA2, ITGA4, ITGA8, ITGAV, ITGB1, ITGB1BP1, ITGB2, ITGB3, KDR, MACF1, NF1, NID2, OTOA, PARVG, PHLDB2, PIK3CB, PLAU, PTPRK, PXDN, ROCK2, TEK, THBS1, TIAM1, TMEM8B, TRPM7, TSC1, VCAM1, VCL, WDPCP]	[ABL1, ACTN2, CLASP1, COL3A1, DLEC1, EPHA1, FN1, ITGA2, ITGA4, ITGB3, KDR, MACF1, NID2, OTOA, TEK, THBS1, TMEM8B, TRPM7, TSC1, VCL]
GO:0007051	spindle organization	NA	0.0207999	0.0437135	NA	39	17	NA	[Group27, Group30]	[Group06, Group09]	NA	FALSE	FALSE	NA	[ARHGEF10, ASPM, CDC14A, CDC20, CENPE, CEP120, CEP192, CEP97, CLASP1, CLASP2, DLG1, DYNC1H1, GOLGA2, GPSM2, HAUS8, KIF11, KIF23, MAP4, MOCOS, MYH9, NCOR1, NDC80, NUMA1, PIBF1, PLK1, RAE1, RCC1, RIPOR2, SMC3, SPICE1, STAG1, STAG2, TACC3, TBCE, TPX2, TUBGCP2, TUBGCP3, TUBGCP5, ZNF207]	[ASPM, CENPE, CEP192, CEP97, CLASP1, DLG1, KIF11, KIF23, MAP4, MOCOS, MYH9, NDC80, NUMA1, RCC1, STAG2, TPX2, TUBGCP3]
GO:0000819	sister chromatid segregation	NA	0.00024441	NA	NA	57	NA	NA	[Group30]	NA	NA	FALSE	NA	NA	[BECN1, BUB1, BUB1B, CDC14A, CDC20, CENPC, CENPE, CENPF, CENPI, CLASP1, CLASP2, CLIP1, DLGAP5, DSCC1, DYNC1H1, DYNC1I1, H2AFY, KANSL1, KIF14, KIF18A, KIF23, KIF25, KIF2C, MAD1L1, MAD2L1, MOCOS, MRE11, NCAPD3, NCAPG, NDC80, NDE1, NUMA1, NUP107, NUP133, NUP37, NUP43, NUP85, NUP98, NUSAP1, PIBF1, PLK1, RB1, SLF2, SMC1B, SMC2, SMC3, SPDL1, STAG1, STAG2, TACC3, TERF1, TEX14, TOP2A, TTN, XPO1, ZNF207, …	NA
GO:0001568	blood vessel development	NA	0.03132	NA	NA	110	NA	NA	[Group20, Group28]	NA	NA	FALSE	NA	NA	[AAMP, ABCC8, ABL1, ADGRA2, ADGRB1, AGGF1, ANXA2, ARID1A, ATP7A, CDH13, CDH2, CDH5, CFLAR, COL3A1, COL4A3, CSPG4, CYBB, CYR61, ENG, ENPEP, EPHA1, EPHB1, EYA1, FGFR1, FN1, GAB1, GLMN, GPC3, GPLD1, GTF2I, HDAC9, HEG1, HGF, HIPK2, HPGD, HPSE, ITGAV, ITGB1, ITGB1BP1, ITGB2, ITGB3, ITGB8, KDR, KRIT1, LEMD3, LTBP1, MMP2, MYH9, MYLK, MYO1E, MYOCD, NCL, NELL2, NF1, NOTCH1, NRCAM, NRXN1, PAXIP1, PCSK5, PD…	NA
GO:0006260	DNA replication	NA	0.0478306	NA	NA	62	NA	NA	[Group09]	NA	NA	TRUE	NA	NA	[CCDC88A, CDK1, CHAF1B, CHEK1, CLSPN, DHX9, DNA2, DSCC1, DTD1, DTL, ERCC4, EXO1, FANCM, FGFR1, GINS4, GLI2, GTPBP4, IGHMBP2, ING5, LRIG3, MCM10, MCM3, MCM4, MCM6, MRE11, NCOA6, NUP98, ORC3, PARP1, PDGFC, PDGFRA, PIF1, POLD2, POLD3, POLE, POLR1A, POLR1B, PRIMPOL, RAD50, RAD51, RAD9B, RBBP8, RECQL5, REV1, REV3L, RFC1, RFC4, RRM1, RTEL1, SHC1, SIRT1, SLBP, SMARCAL1, SMC3, STAG2, TERF1, THOC1, TOP1, …	NA
GO:0007052	mitotic spindle organization	NA	0.00166257	NA	NA	31	NA	NA	[Group27, Group30]	NA	NA	FALSE	NA	NA	[ARHGEF10, CDC14A, CDC20, CENPE, CEP97, CLASP1, CLASP2, DYNC1H1, GOLGA2, GPSM2, KIF11, KIF23, MAP4, NDC80, NUMA1, PIBF1, PLK1, RAE1, RCC1, RIPOR2, SMC3, SPICE1, STAG1, STAG2, TACC3, TBCE, TPX2, TUBGCP2, TUBGCP3, TUBGCP5, ZNF207]	NA
GO:0007062	sister chromatid cohesion	NA	0.000495965	NA	NA	38	NA	NA	[Group30]	NA	NA	FALSE	NA	NA	[BUB1, BUB1B, CDC20, CENPC, CENPE, CENPF, CENPI, CLASP1, CLASP2, CLIP1, DSCC1, DYNC1H1, DYNC1I1, H2AFY, KANSL1, KIF18A, KIF2C, MAD1L1, MAD2L1, MRE11, NDC80, NDE1, NUP107, NUP133, NUP37, NUP43, NUP85, NUP98, PLK1, RB1, SLF2, SMC1B, SMC3, SPDL1, STAG1, STAG2, XPO1, ZWILCH]	NA
GO:0007088	regulation of mitotic nuclear division	NA	0.00375581	NA	NA	41	NA	NA	[Group30]	NA	NA	FALSE	NA	NA	[ANLN, BECN1, BUB1, BUB1B, CDC14A, CDC16, CENPE, CENPF, CEP85, CEP97, CHEK1, DLGAP5, DMRT1, H2AFY, KIF11, KIF20B, KIF25, MAD1L1, MAD2L1, MTBP, NDC80, NUMA1, NUSAP1, PDGFRB, PDZD2, PHIP, PLK1, PPP1R9B, RB1, RCC1, RIPOR2, SLF2, SMC3, STAG1, STAG2, TACC3, TERF1, TEX14, TOM1L1, TOM1L2, ZNF207]	NA
GO:0007098	centrosome cycle	NA	0.00245133	NA	NA	34	NA	NA	[Group27]	NA	NA	FALSE	NA	NA	[ARHGEF10, CCNF, CDK1, CENPJ, CEP120, CEP135, CEP152, CEP192, CEP250, CEP85, CHEK1, DEUP1, FES, GOLGA2, HAUS8, KIAA0753, KIF11, KIF25, MDM1, NDE1, NIN, ODF2, PKHD1, PLK1, PLK4, PPP1R12A, ROCK2, SDCCAG8, SPICE1, SSX2IP, TUBGCP2, TUBGCP3, TUBGCP5, XPO1]	NA
GO:0007265	Ras protein signal transduction	NA	0.00287421	NA	NA	74	NA	NA	[Group22]	NA	NA	FALSE	NA	NA	[ABCA1, ABL1, AKAP13, ALS2, ARHGAP42, ARHGAP6, ARHGEF10, ARHGEF26, ARHGEF33, ARHGEF39, ARHGEF5, ARHGEF7, AUTS2, CCNA2, CDH13, CHUK, COL3A1, CYTH4, DHCR24, DLEC1, ECT2, ETFDH, FARP1, FBP1, FGD2, FGD6, FOXM1, GBF1, GPSM2, IQSEC1, ITGB1, ITSN1, KALRN, KANK1, KIF14, MCF2, MCF2L2, MET, MFN2, MYO9B, NCKAP1, NF1, NOTCH1, OBSCN, OGT, ORC3, PAK1, PAK2, PAK5, PDGFRB, PLD1, PLEKHG1, PLEKHG4, PLEKHG5, PRKD1,…	NA
GO:0007266	Rho protein signal transduction	NA	0.00470735	NA	NA	46	NA	NA	[Group22]	NA	NA	FALSE	NA	NA	[ABCA1, ABL1, AKAP13, ALS2, ARHGAP42, ARHGAP6, ARHGEF10, ARHGEF26, ARHGEF33, ARHGEF39, ARHGEF5, ARHGEF7, CDH13, CHUK, COL3A1, DLEC1, ECT2, FARP1, FGD2, FGD6, ITGB1, ITSN1, KALRN, KANK1, MCF2, MCF2L2, MET, MYO9B, OBSCN, PAK1, PAK2, PAK5, PDGFRB, PLEKHG1, PLEKHG4, PLEKHG5, RIPOR2, ROBO1, ROCK2, SLC6A2, SOS1, SOS2, SPATA13, TIAM1, TIAM2, VAV2]	NA
GO:0007275	multicellular organism development	NA	0.00425376	NA	NA	701	NA	NA	[Group31]	NA	NA	FALSE	NA	NA	[AAMP, ABCB4, ABCC8, ABL1, ACAT1, ACP2, ACTN2, ADA2, ADAM17, ADAM22, ADAMTS18, ADAMTS2, ADAMTS7, ADAMTSL2, ADAP2, ADAR, ADCY1, ADCYAP1, ADCYAP1R1, ADGRA2, ADGRB1, ADGRG6, ADGRV1, AFF2, AFF3, AFG3L2, AGGF1, AGRN, AGTPBP1, AHI1, AKAP13, ALCAM, ALK, ALPK3, ALS2, ANK2, ANKLE2, ANKRD11, ANLN, ANO1, ANO6, ANXA1, ANXA2, AP2A2, AP3B1, AP3D1, APAF1, ARHGAP26, ARHGEF10, ARHGEF7, ARID1A, ARID4A, ARPC5, ASB2…	NA
GO:0007409	axonogenesis	NA	0.00172175	NA	NA	89	NA	NA	[Group31]	NA	NA	FALSE	NA	NA	[ABL1, ADCY1, ADGRB1, AFG3L2, ALCAM, ALS2, ARHGEF7, ATP8A2, AUTS2, CDH11, CLASP2, CNTN4, COBL, CTTN, DAB1, DISC1, DOCK7, DRAXIN, DSCAM, DSCAML1, DVL1, EPHB1, FN1, FYCO1, GAB1, GFRA3, GLI2, GOLGA4, ISPD, ITGB1, KEL, LRFN2, LRP4, MACF1, MCF2, NCAM1, NECTIN1, NEFH, NELL2, NEO1, NOTCH1, NRCAM, NRXN1, OGN, OMA1, PAK1, PIK3CB, PLCG1, PLXNA2, PLXNA4, PLXNB2, PLXNC1, PLXND1, PSEN1, PTPN11, PTPRM, PTPRO, …	NA
GO:0008104	protein localization	NA	0.0333031	NA	NA	385	NA	NA	[Group19]	NA	NA	FALSE	NA	NA	[ABCA1, ABCC8, ABL1, ACTN2, ADAR, ADCYAP1, AFDN, AGRN, AHI1, AKAP10, AKTIP, ALPK3, ALS2, ANK2, ANO1, ANXA1, ANXA13, ANXA2, AP2A2, AP3B1, AP3D1, AP4B1, AP4E1, AP5Z1, APC2, ARFGAP3, ARHGEF5, ASPH, ATG9A, ATP6AP1, ATP6V0A2, ATP6V0A4, BANK1, BBS2, BCAP29, BLK, BSN, BUB1B, C2CD5, CACNA1C, CACNA1D, CACNA2D2, CADPS, CAPN10, CAPN3, CASR, CBLB, CC2D2A, CCDC88A, CCDC93, CD2, CD2AP, CDH1, CDH2, CDK1, CEMIP,…	NA
GO:0009132	nucleoside diphosphate metabolic process	NA	0.0338402	NA	NA	38	NA	NA	[Group14]	NA	NA	TRUE	NA	NA	[AK5, AK9, ALDOB, CMPK2, DHTKD1, DLG1, DLG3, ENO4, ENTPD2, ENTPD8, FBP1, FOXM1, GCK, GUK1, HDAC4, HK1, HOOK1, KIF20B, MAP4K5, MLXIPL, MPP3, NCOR1, NME8, NUDT7, NUP107, NUP133, NUP155, NUP210, NUP37, NUP43, NUP85, NUP88, NUP98, OGDH, OGT, PGM2L1, RAE1, STAT3]	NA
GO:0009179	purine ribonucleoside diphosphate metabolic process	NA	0.0425397	NA	NA	34	NA	NA	[Group14]	NA	NA	FALSE	NA	NA	[AK5, AK9, ALDOB, DHTKD1, DLG1, DLG3, ENO4, ENTPD2, FBP1, FOXM1, GCK, GUK1, HDAC4, HK1, HOOK1, KIF20B, MAP4K5, MLXIPL, MPP3, NCOR1, NUP107, NUP133, NUP155, NUP210, NUP37, NUP43, NUP85, NUP88, NUP98, OGDH, OGT, PGM2L1, RAE1, STAT3]	NA
GO:0009612	response to mechanical stimulus	NA	0.0122631	NA	NA	49	NA	NA	[Group05]	NA	NA	TRUE	NA	NA	[ANO3, ATP1A1, ATP8A2, CASP2, CHEK1, CNTNAP2, COL3A1, DENND5A, DENND5B, DMD, DPEP2, ENG, FASN, FOXP2, GLI2, HDAC4, IRF1, ITGA2, KALRN, KIT, LOXHD1, MAP3K14, MAP3K2, MAPK8, MAPK9, MPO, MYD88, NFKB1, NRXN1, PIEZO2, PPL, PSPH, PTPN11, RYR2, SCEL, SCN1A, SERPINE2, SLC26A5, SLC2A1, SLC6A4, SUN1, TGFBR2, THBS1, TMC2, TNC, TRPA1, TTN, WNT11, XPC]	NA
GO:0010564	regulation of cell cycle process	NA	7.97e-05	NA	NA	136	NA	NA	[Group30]	NA	NA	FALSE	NA	NA	[ADAM17, AKAP9, ANAPC5, ANAPC7, ANLN, ANXA1, APAF1, ATAD5, BECN1, BUB1, BUB1B, CASP2, CCNF, CCNK, CDC14A, CDC16, CDC20, CDK1, CENPE, CENPF, CENPJ, CEP120, CEP135, CEP152, CEP192, CEP250, CEP78, CEP85, CEP97, CFH, CHEK1, CLASP1, CLSPN, CNOT1, CNOT10, CNOT8, CNTRL, CUL4A, CUL4B, DLGAP5, DMRT1, DTL, DYNC1H1, ECT2, EPC1, ERCC4, EZH2, FGFR1, FGFR1OP, FOXM1, GLMN, GPSM2, H2AFY, HAUS8, HMMR, ID2, KCNH5,…	NA
GO:0010639	negative regulation of organelle organization	NA	0.00322378	NA	NA	73	NA	NA	[Group25]	NA	NA	FALSE	NA	NA	[ARHGAP28, ARHGAP6, BCOR, BECN1, BUB1, BUB1B, CARMIL1, CCNF, CENPF, CEP97, CHEK1, CLASP1, CLASP2, CORO1B, DLEC1, DMRT1, DNMT3B, ERCC4, EXOSC10, FHOD3, H2AFY, HGF, HIP1R, INPP5K, JARID2, KANK1, KDM4C, KDM5A, KIF25, LRIG3, LRRK2, MAD1L1, MAD2L1, MAP4, MDM1, MET, MOCOS, MTBP, NAT10, NAV3, NCAPG, NDC80, NOC2L, OMA1, OPA1, PARP1, PHF2, PHLDB2, PICK1, PIF1, PLK1, POT1, PRKCD, RAD50, RTEL1, SCFD1, SIRT1…	NA
GO:0010646	regulation of cell communication	NA	0.0472525	NA	NA	473	NA	NA	[Group24]	NA	NA	FALSE	NA	NA	[A2M, ABCA1, ABCC8, ABL1, ACPP, ADA2, ADAM17, ADAMTSL2, ADAR, ADCYAP1, ADCYAP1R1, ADGRA2, ADGRB1, AFAP1, AKAP13, ALK, ALS2, ANK2, ANO1, ANXA1, ANXA2, APAF1, APC2, ARAP2, ARHGAP15, ARHGAP18, ARHGAP20, ARHGAP21, ARHGAP26, ARHGAP28, ARHGAP32, ARHGAP42, ARHGAP45, ARHGAP6, ARHGEF10, ARHGEF26, ARHGEF33, ARHGEF39, ARHGEF5, ARHGEF7, ASPH, ASPM, ASPN, ATP2C1, ATP6AP1, AUTS2, BANK1, BECN1, BLK, BLNK, CA2, …	NA
GO:0010927	cellular component assembly involved in morphogenesis	NA	0.0219241	NA	NA	28	NA	NA	[Group26]	NA	NA	FALSE	NA	NA	[ACTN2, AKAP13, ANK2, CAPN3, CD9, CFLAR, CLASP1, CLASP2, CNTNAP1, EPB41L3, FHOD3, FIG4, ITGB1, LDB3, MYLK3, MYOM1, MYOM2, MYOM3, NEBL, OBSCN, PDGFRA, PDGFRB, PHLDB2, PIKFYVE, RFX2, TENM4, TMOD3, TTN]	NA
GO:0015698	inorganic anion transport	NA	0.0017495	NA	NA	43	NA	NA	[Group07]	NA	NA	TRUE	NA	NA	[ABCB1, ABCC1, ABCC2, ABCC4, ABCC5, ABCC8, ABCC9, ANO1, ANO10, ANO3, ANO5, ANO6, CA2, CFTR, CLCC1, CLCN2, CLIC2, ENPP1, FGFR1, GABRA5, GABRA6, GABRB1, GABRR2, GLRA3, GRM5, PRKG2, ROS1, SFRP4, SLC11A1, SLC12A1, SLC12A2, SLC13A1, SLC22A7, SLC25A3, SLC26A3, SLC26A4, SLC26A5, SLC34A2, SLC4A1, SLC4A11, SLC4A4, SLC4A7, SLC4A9]	NA
GO:0016477	cell migration	NA	0.000884665	NA	NA	224	NA	NA	[Group28]	NA	NA	FALSE	NA	NA	[AAMP, ABCC1, ABCC8, ABL1, ADAM17, ADGRA2, ADGRB1, ANLN, ANO6, ANXA1, ARHGEF39, ARHGEF5, ARHGEF7, ARPC5, ASPM, ATP7A, AUTS2, BLK, CAMK1D, CARMIL1, CCAR1, CCDC88A, CD2, CD2AP, CD44, CDC42BPA, CDC42BPB, CDH13, CDH2, CDK1, CEMIP, CLASP1, CLASP2, COL3A1, CORO1B, CPNE3, CRB2, CSPG4, CTTN, CXCL14, CYR61, DAB1, DAB2, DDX58, DEAF1, DISC1, DLEC1, DLG5, DMRT1, DNER, DOCK1, DOCK4, DOCK7, DPP4, ENG, ENPEP, E…	NA
GO:0018193	peptidyl-amino acid modification	NA	0.00160039	NA	NA	207	NA	NA	[Group29]	NA	NA	FALSE	NA	NA	[ABL1, ADAM17, AGTPBP1, AKAP9, ALK, ARID4A, ASH2L, ASPH, ATP7A, AUTS2, BANK1, BAZ1B, BCOR, BLK, CAB39, CAMK1D, CAMK2D, CAPN3, CAPRIN2, CBLB, CD44, CDK1, CEMIP, CHD6, CHEK1, CHUK, CLASP1, CLSPN, CNTRL, CRTAP, CSF2RB, CSPG4, CTR9, CUX1, CWC27, DGKQ, DMD, DNMT3B, DOCK7, DOT1L, DPY19L1, DYDC1, EGFLAM, EIF2AK2, EPC1, EPHA1, EPHA3, EPHB1, ERBB4, ERN1, EYA1, EZH2, FER, FES, FGFR1, FGFR1OP, FKBP5, FKBP9,…	NA
GO:0019725	cellular homeostasis	NA	0.0184317	NA	NA	152	NA	NA	[Group19]	NA	NA	FALSE	NA	NA	[ABCC2, ABCC8, ABCG2, ABL1, ADCYAP1, ADCYAP1R1, AFG3L2, ANK2, ANO1, ANO6, ANXA6, AP3D1, ASPH, ATP13A3, ATP13A4, ATP1A1, ATP2B1, ATP2B2, ATP2C1, ATP6AP1, ATP6V0A2, ATP6V0A4, ATP7A, C7, CA2, CACNA1C, CACNA2D1, CAMK2D, CAPN3, CASR, CEMIP, CFTR, CLIC2, CP, CYBB, DGAT2, DISC1, DMD, DNA2, DNAJC10, ENPP1, ERN1, ERO1A, ERO1B, ERP44, ESR1, FGGY, GAA, GAS6, GCK, GHRHR, GPLD1, GRIN2C, GRM5, GTF2I, GUCY2C, H…	NA
GO:0021543	pallium development	NA	0.0388454	NA	NA	40	NA	NA	[Group15]	NA	NA	FALSE	NA	NA	[ALK, ASPM, BBS2, CDH2, CDON, CEP120, CNTNAP2, COL3A1, DAB1, DISC1, EIF2B3, EZH2, FAT4, FOXP2, GART, KIF14, NDE1, NF1, OGDH, OMA1, PAPD4, PHLPP2, PLCB1, PSEN1, PTPRS, ROBO1, SEMA3A, SLC2A1, SMO, SRD5A2, SRGAP2, SRGAP3, SUN1, TACC2, TACC3, TRA2B, TRAPPC9, TSC1, UBA2, UBA6]	NA
GO:0021987	cerebral cortex development	NA	0.00729329	NA	NA	32	NA	NA	[Group15]	NA	NA	TRUE	NA	NA	[ASPM, BBS2, CDH2, CDON, CEP120, CNTNAP2, COL3A1, DAB1, DISC1, FAT4, FOXP2, GART, KIF14, NDE1, NF1, OMA1, PLCB1, PSEN1, PTPRS, ROBO1, SEMA3A, SLC2A1, SMO, SRGAP2, SRGAP3, SUN1, TACC2, TACC3, TRA2B, TRAPPC9, TSC1, UBA2]	NA
GO:0022603	regulation of anatomical structure morphogenesis	NA	0.032982	NA	NA	162	NA	NA	[Group20, Group28, Group31]	NA	NA	FALSE	NA	NA	[ABCC8, ABL1, ADGRA2, ADGRB1, AGGF1, AHI1, AKAP13, ANXA1, AP2A2, ARHGAP15, ARHGAP18, ARHGEF7, ASPN, ATP10A, BCOR, CAPRIN2, CARMIL1, CD44, CELSR2, CFLAR, CLASP1, CLASP2, COL4A3, CORO1B, CRB2, CTTN, CUX1, CYBB, DAAM1, DAB1, DAB2, DDHD2, DISC1, DLEC1, DLG1, DOCK1, DRAXIN, DSCAM, DVL1, ENG, EPB41L3, EPB42, EPHA1, ESR1, ETV5, EYA1, FBLN1, FES, FGD2, FGD6, FGFR1, FN1, FOXP2, FYCO1, GAB1, GOLGA4, GPC3, …	NA
GO:0023051	regulation of signaling	NA	0.0136012	NA	NA	484	NA	NA	[Group24]	NA	NA	FALSE	NA	NA	[A2M, ABCA1, ABCC8, ABCC9, ABL1, ACE2, ACPP, ADA2, ADAM17, ADAMTSL2, ADAR, ADCYAP1, ADCYAP1R1, ADGRA2, ADGRB1, AFAP1, AKAP13, ALK, ALS2, ANK2, ANO1, ANXA1, ANXA2, APAF1, APC2, ARAP2, ARHGAP15, ARHGAP18, ARHGAP20, ARHGAP21, ARHGAP26, ARHGAP28, ARHGAP32, ARHGAP42, ARHGAP45, ARHGAP6, ARHGEF10, ARHGEF26, ARHGEF33, ARHGEF39, ARHGEF5, ARHGEF7, ASPH, ASPM, ASPN, ATP1A1, ATP2A3, ATP2B1, ATP2B2, ATP2C1, A…	NA
GO:0030010	establishment of cell polarity	NA	0.00240244	NA	NA	35	NA	NA	[Group08]	NA	NA	TRUE	NA	NA	[CDH5, CHAF1B, CLASP1, CYP26B1, DOCK2, DOCK7, EPHB1, EYA1, FERMT1, FLOT2, FYCO1, GBF1, GPSM2, KANK1, KIF20B, KIF25, KIF26B, KRIT1, MAP4, MOCOS, MYH9, NDC80, NDE1, NEK3, NUMA1, PAK1, RAB10, RIPOR2, ROCK2, RUFY3, SDCCAG8, SLC6A4, SPDL1, WDPCP, WWC1]	NA
GO:0030031	cell projection assembly	NA	1.68e-06	NA	NA	114	NA	NA	[Group23, Group31]	NA	NA	FALSE	NA	NA	[ABCC4, ABL1, ACTN2, AGRN, AHI1, AKAP9, ALPK3, ANLN, ANO6, ARHGEF26, ARHGEF7, ATP7A, AUTS2, BBS2, CARMIL1, CC2D2A, CCDC39, CCDC88A, CD2AP, CDC14A, CDH13, CDK1, CENPJ, CEP120, CEP135, CEP152, CEP162, CEP192, CEP250, CEP78, CEP89, CEP97, CFAP100, CFAP221, CFAP46, CLASP1, CLUAP1, CNTRL, COBL, CTTN, DISC1, DMD, DNAAF5, DNAH8, DYNC1H1, FER, FGD2, FGD6, FGFR1OP, FNBP1L, HAUS8, HDAC4, IFT122, IFT52, IFT…	NA
GO:0030154	cell differentiation	NA	0.0187101	NA	NA	553	NA	NA	[Group31]	NA	NA	FALSE	NA	NA	[A2M, AAMP, ABCA1, ABCA5, ABCB4, ABCC8, ABL1, ACTN2, ADAM12, ADAM17, ADAM22, ADAMTS7, ADAR, ADCY1, ADCYAP1, ADCYAP1R1, ADGRA2, ADGRB1, ADGRG6, ADGRV1, AFDN, AFG3L2, AGGF1, AGRN, AGTPBP1, AHI1, AKAP13, ALCAM, ALK, ALPK3, ALS2, ANK2, ANLN, ANXA1, ANXA13, ANXA2, AP3B1, AP3D1, APAF1, ARHGEF10, ARHGEF26, ARHGEF7, ARID1A, ARID4A, ASB2, ASH2L, ASPM, ASZ1, ATP11C, ATP2B2, ATP6AP1, ATP7A, ATP8A2, AUTS2, B…	NA
GO:0030155	regulation of cell adhesion	NA	0.00708489	NA	NA	123	NA	NA	[Group21]	NA	NA	FALSE	NA	NA	[ABI3BP, ABL1, ADAM22, ADAMTS18, ANXA1, AP3B1, AP3D1, APBB1IP, ARHGAP6, ARHGEF7, CARMIL1, CD2, CD44, CD59, CD9, CDH1, CDH13, CELSR2, CLASP1, CLASP2, CYP26B1, CYR61, DAB1, DEAF1, DISC1, DLEC1, DLG1, DLG5, DOCK1, DPP4, DROSHA, DSCAM, EGFL6, EGFLAM, ENG, EPB41L5, EPHA1, EPHA3, FANCA, FBLN1, FERMT1, FES, FLOT2, FN1, GLI2, GLMN, GTPBP4, IFT74, IL6ST, IQGAP1, IRF1, ITCH, ITGA2, ITGA4, ITGAV, ITGB1BP1, …	NA
GO:0030334	regulation of cell migration	NA	0.0204179	NA	NA	129	NA	NA	[Group20, Group28]	NA	NA	FALSE	NA	NA	[AAMP, ABCC8, ABL1, ADAM17, ADGRA2, ADGRB1, ANO6, ANXA1, ARHGEF39, ARHGEF7, ATP7A, CAMK1D, CARMIL1, CCAR1, CDH13, CEMIP, CLASP1, CLASP2, COL3A1, CORO1B, CPNE3, CXCL14, CYR61, DAB2, DDX58, DLEC1, DLG5, DOCK1, DOCK4, DOCK7, ENG, EPB41L5, EPHA1, ERBB4, FBLN1, FER, FGFR1, FGFR1OP, FN1, FYCO1, GAB1, GAS6, GPLD1, GTPBP4, HDAC4, HDAC9, HGF, IQGAP1, ITGA2, ITGA4, ITGAV, ITGB1BP1, ITGB3, JAG2, KANK1, KDR,…	NA
GO:0030335	positive regulation of cell migration	NA	0.0300943	NA	NA	84	NA	NA	[Group28]	NA	NA	FALSE	NA	NA	[AAMP, ABL1, ADAM17, ADGRA2, ANO6, ARHGEF39, ARHGEF7, ATP7A, CAMK1D, CARMIL1, CCAR1, CDH13, CEMIP, CLASP1, CLASP2, CPNE3, CXCL14, CYR61, DAB2, DOCK1, DOCK4, DOCK7, EPB41L5, EPHA1, FBLN1, FER, FGFR1, FGFR1OP, FN1, FYCO1, GAB1, GAS6, GPLD1, HDAC4, HDAC9, HGF, IQGAP1, ITGA2, ITGA4, ITGAV, ITGB1BP1, ITGB3, KDR, KIF20B, KIT, LGR6, LYN, MET, MOSPD2, MYLK, MYO1E, NELL2, NOTCH1, NOX4, PAK1, PDGFC, PDGFRA…	NA
GO:0031023	microtubule organizing center organization	NA	0.000607415	NA	NA	37	NA	NA	[Group27]	NA	NA	FALSE	NA	NA	[ARHGEF10, CCNF, CDK1, CENPJ, CEP120, CEP135, CEP152, CEP192, CEP250, CEP85, CHEK1, CLASP1, CLASP2, DEUP1, FES, GCC2, GOLGA2, HAUS8, KIAA0753, KIF11, KIF25, MDM1, NDE1, NIN, ODF2, PKHD1, PLK1, PLK4, PPP1R12A, ROCK2, SDCCAG8, SPICE1, SSX2IP, TUBGCP2, TUBGCP3, TUBGCP5, XPO1]	NA
GO:0031032	actomyosin structure organization	NA	0.000586626	NA	NA	46	NA	NA	[Group26]	NA	NA	FALSE	NA	NA	[ABL1, ACTN2, AKAP13, ARHGAP28, ARHGAP6, ARHGEF10, ARHGEF5, CAPN3, CARMIL1, CDC42BPA, CDC42BPB, CFLAR, CLASP1, CLASP2, DLEC1, EPB41L3, EPB41L4A, EPB41L5, EPHA1, FHOD3, INPP5K, ITGB1, ITGB1BP1, KIF23, LDB3, LIMCH1, MET, MYH9, MYLK3, MYOM1, MYOM2, MYOM3, NEBL, NOX4, OBSCN, PAK1, PDGFRA, PDGFRB, PHLDB2, PXDN, ROCK2, TMOD3, TRPM7, TSC1, TTN, WNT11]	NA
GO:0031344	regulation of cell projection organization	NA	0.00101359	NA	NA	113	NA	NA	[Group25, Group31]	NA	NA	FALSE	NA	NA	[ABL1, ADCYAP1, AGRN, ANLN, ARHGEF7, ATP7A, ATP8A2, AUTS2, CAMK1D, CAPRIN2, CARMIL1, CCDC88A, CD44, CDC20, CEP120, CEP135, CEP97, CFLAR, CLASP2, COBL, CORO1B, CSMD3, CTTN, CUX1, DAB1, DENND5A, DISC1, DLG5, DMD, DRAXIN, DSCAM, DVL1, EPHA3, EZH2, FER, FES, FGFR1, FIG4, FN1, FNBP1L, FYCO1, GOLGA4, HDAC4, HGF, IFT88, IQGAP1, ITGA2, KALRN, KANK1, KEL, KIAA0319, KIDINS220, KIT, KNDC1, LGALS1, LRP4, LRR…	NA
GO:0031346	positive regulation of cell projection organization	NA	0.0483072	NA	NA	68	NA	NA	[Group25, Group31]	NA	NA	FALSE	NA	NA	[ADCYAP1, AGRN, ANLN, ARHGEF7, ATP7A, ATP8A2, AUTS2, CAMK1D, CAPRIN2, CARMIL1, CCDC88A, CEP120, CEP135, CFLAR, COBL, CORO1B, CUX1, DISC1, DLG5, DMD, DSCAM, DVL1, EPHA3, EZH2, FES, FGFR1, FIG4, FN1, FNBP1L, FYCO1, GOLGA4, HDAC4, HGF, IQGAP1, ITGA2, KALRN, KIDINS220, KIT, LYN, MACF1, NAV3, NCKAP1, OPA1, PAK1, PLAA, PLXNB2, PLXNC1, PLXND1, PRKD1, PSEN1, RAC2, RIMS2, RIPOR2, ROBO1, RP1, RRN3, RUFY3, …	NA
GO:0031589	cell-substrate adhesion	NA	2.92e-05	NA	NA	74	NA	NA	[Group21]	NA	NA	TRUE	NA	NA	[ABI3BP, ABL1, ACTN2, ARHGAP6, ARHGEF7, CARMIL1, CD44, CDH13, CLASP1, CLASP2, COL17A1, COL3A1, CTTN, CYR61, DISC1, DLEC1, DOCK1, EGFL6, EGFLAM, EPB41L5, EPHA1, EPHA3, EPHB1, FBLN1, FER, FERMT1, FN1, GAS6, HPSE, IQGAP1, ITGA1, ITGA2, ITGA4, ITGA8, ITGAV, ITGB1, ITGB1BP1, ITGB2, ITGB3, KANK1, KDR, KIF14, LGALS1, MACF1, MICALL2, NF1, NID2, NOTCH1, OTOA, PARVG, PHLDB2, PIK3CB, PLAU, PLG, PTPRK, PTPRO…	NA
GO:0032392	DNA geometric change	NA	4.83e-05	NA	NA	30	NA	NA	[Group16]	NA	NA	FALSE	NA	NA	[ANXA1, CHD1, CHD1L, CHD4, CUL4A, CUL4B, DHX9, DNA2, DSCAM, GINS4, IGHMBP2, MCM4, MCM6, MRE11, PARP1, PIF1, POT1, RAD50, RAD51, RAD54B, RAD54L, RECQL, RECQL5, RTEL1, SETX, SMARCAL1, TOP2A, WRN, XPC, XRCC5]	NA
GO:0032508	DNA duplex unwinding	NA	2.94e-05	NA	NA	28	NA	NA	[Group16]	NA	NA	TRUE	NA	NA	[ANXA1, CHD1, CHD1L, CHD4, CUL4A, CUL4B, DHX9, DNA2, DSCAM, GINS4, IGHMBP2, MCM4, MCM6, MRE11, PARP1, PIF1, POT1, RAD50, RAD51, RAD54B, RECQL, RECQL5, RTEL1, SETX, TOP2A, WRN, XPC, XRCC5]	NA
GO:0032879	regulation of localization	NA	9.46e-06	NA	NA	407	NA	NA	[Group28, Group31]	NA	NA	FALSE	NA	NA	[AAMP, ABCA1, ABCA2, ABCB1, ABCB4, ABCC8, ABL1, ACTN2, ADAM17, ADCYAP1, ADCYAP1R1, ADGRA2, ADGRB1, AFDN, AHI1, AKAP9, ANK2, ANO1, ANO6, ANXA1, ANXA13, ANXA2, AP3D1, APC2, ARFGAP3, ARHGAP18, ARHGEF39, ARHGEF5, ARHGEF7, ASPH, ATP1A1, ATP6AP1, ATP7A, ATP8A2, BANK1, BBS2, BECN1, BLK, C2CD5, CA2, CAB39, CACNA1C, CACNA1D, CACNA1G, CACNA2D1, CACNA2D2, CAMK1D, CAMK2D, CAPN10, CAPN3, CARMIL1, CASR, CCAR1,…	NA
GO:0032886	regulation of microtubule-based process	NA	0.0326786	NA	NA	44	NA	NA	[Group26, Group27]	NA	NA	FALSE	NA	NA	[ABL1, BBS2, CCDC39, CCNF, CENPJ, CEP120, CEP250, CEP85, CEP97, CHEK1, CLASP1, CLASP2, CLIP1, DYNC1H1, EPHA3, FES, GPSM2, KIF11, KIF18A, KIF25, MACF1, MDM1, MET, NAV3, NEFH, NUMA1, PAK1, PHLDB2, PKHD1, PLK1, PLK4, RAE1, RHOT1, RIPOR2, ROCK2, SMC3, SPICE1, STAG1, STAG2, TACC3, TERF1, TPX2, TRAF3IP1, XPO1]	NA
GO:0032990	cell part morphogenesis	NA	0.000544572	NA	NA	120	NA	NA	[Group31]	NA	NA	FALSE	NA	NA	[ABL1, ADCY1, ADGRB1, AFG3L2, ALCAM, ALS2, ARHGEF7, ATP7A, ATP8A2, AUTS2, CAPRIN2, CD44, CDH11, CELSR2, CLASP2, CNTN4, CNTNAP1, CNTNAP2, COBL, CORO1B, CTTN, CUX1, DAB1, DISC1, DOCK7, DRAXIN, DSCAM, DSCAML1, DVL1, EPB41L3, EPHB1, FARP1, FN1, FYCO1, GAB1, GFRA3, GLI2, GOLGA4, IMPACT, IQGAP1, ISPD, ITGA1, ITGB1, KALRN, KANK1, KEL, KIDINS220, KIF20B, KNDC1, LRFN2, LRP4, LRRK2, MACF1, MAP4K4, MCF2, NC…	NA
GO:0033674	positive regulation of kinase activity	NA	0.00101015	NA	NA	109	NA	NA	[Group29]	NA	NA	FALSE	NA	NA	[ABL1, ACSL1, ADAM17, ADCY1, ADCY2, ADCY7, ADCYAP1, AKAP13, ALK, ALS2, ARHGEF5, ARHGEF7, CAB39, CCDC88A, CCNK, CDK1, CEMIP, CENPE, CLSPN, CSPG4, CYR61, DAB1, DGKQ, DLG1, ECT2, EIF2AK2, ERBB4, ERN1, ETFDH, EZH2, FGD2, FGFR1, FLT3, GAS6, GRM5, HGF, IQGAP1, ITGA1, ITGB1BP1, ITGB3, KIDINS220, KIF14, KIT, LCP2, LONP1, LRRK2, LTF, LYN, MAP3K14, MAP3K2, MAP3K4, MAP4K3, MAP4K4, MAP4K5, MOCOS, MRE11, MST1…	NA
GO:0034220	ion transmembrane transport	NA	0.0182481	NA	NA	175	NA	NA	[Group19]	NA	NA	FALSE	NA	NA	[ABCA1, ABCB1, ABCC1, ABCC2, ABCC4, ABCC5, ABCC8, ABCC9, ABL1, ACTN2, AFG3L2, AKAP9, ANK2, ANO1, ANO10, ANO3, ANO5, ANO6, ANXA6, ASPH, ATP10A, ATP11B, ATP11C, ATP13A3, ATP13A4, ATP1A1, ATP2A3, ATP2B1, ATP2B2, ATP2C1, ATP6AP1, ATP6V0A2, ATP6V0A4, ATP7A, CAB39, CACNA1C, CACNA1D, CACNA1G, CACNA2D1, CACNA2D2, CAMK2D, CAPN3, CEMIP, CFH, CFTR, CHRNA4, CHRNB4, CHRNG, CLCC1, CLCN2, CLIC2, CNGB3, CPT1A, C…	NA
GO:0034329	cell junction assembly	NA	0.00235317	NA	NA	51	NA	NA	[Group21]	NA	NA	FALSE	NA	NA	[ABL1, ACE2, ACTN2, ANK2, ARHGAP6, ARHGEF7, CD9, CDH5, CHAF1B, CLASP1, CLASP2, CNTNAP1, COL17A1, CTTN, DLEC1, DLG1, DLG5, ECT2, EPB41L3, EPB41L5, EPHA3, FN1, GRHL2, HDAC9, HEG1, IQGAP1, ITGA2, ITGB1BP1, ITGB3, KDR, MACF1, MICALL2, MYO1E, PATJ, PHLDB2, PIP5K1C, PKP3, PKP4, PLEC, PRKCH, PTPRK, PTPRO, ROCK2, TEK, THBS1, TJP1, TSC1, VCL, VMP1, WDPCP, WNT11]	NA
GO:0034330	cell junction organization	NA	0.00059437	NA	NA	63	NA	NA	[Group21]	NA	NA	FALSE	NA	NA	[ABCC8, ABL1, ACE2, ACTN2, AFDN, ANK2, ARHGAP6, ARHGEF7, CD9, CDH1, CDH11, CDH13, CDH2, CDH5, CDH6, CHAF1B, CLASP1, CLASP2, CNTNAP1, COL17A1, CTTN, DLEC1, DLG1, DLG5, DSG2, DSP, ECT2, EPB41L3, EPB41L5, EPHA3, FN1, GRHL2, HDAC9, HEG1, IQGAP1, ITGA2, ITGB1BP1, ITGB3, KDR, KIFC3, MACF1, MICALL2, MYO1E, NECTIN1, PATJ, PHLDB2, PIP5K1C, PKP3, PKP4, PLEC, PRKCH, PTPRK, PTPRO, ROCK2, TEK, THBS1, TJP1, TS…	NA
GO:0034332	adherens junction organization	NA	0.0121249	NA	NA	34	NA	NA	[Group21]	NA	NA	FALSE	NA	NA	[ABL1, ACTN2, AFDN, ARHGAP6, ARHGEF7, CDH1, CDH11, CDH13, CDH2, CDH5, CDH6, CLASP1, CLASP2, CTTN, DLEC1, DLG5, DSP, EPB41L5, EPHA3, IQGAP1, ITGA2, ITGB1BP1, KDR, MACF1, NECTIN1, PHLDB2, PIP5K1C, PTPRK, ROCK2, TEK, THBS1, TSC1, VCL, WDPCP]	NA
GO:0034333	adherens junction assembly	NA	0.0339726	NA	NA	25	NA	NA	[Group21]	NA	NA	FALSE	NA	NA	[ABL1, ACTN2, ARHGAP6, ARHGEF7, CLASP1, CLASP2, CTTN, DLEC1, DLG5, EPB41L5, EPHA3, IQGAP1, ITGA2, ITGB1BP1, KDR, MACF1, PHLDB2, PIP5K1C, PTPRK, ROCK2, TEK, THBS1, TSC1, VCL, WDPCP]	NA
GO:0035023	regulation of Rho protein signal transduction	NA	0.000309411	NA	NA	39	NA	NA	[Group22]	NA	NA	FALSE	NA	NA	[ABCA1, ABL1, AKAP13, ALS2, ARHGAP42, ARHGEF10, ARHGEF26, ARHGEF33, ARHGEF39, ARHGEF5, ARHGEF7, COL3A1, DLEC1, ECT2, FARP1, FGD2, FGD6, ITGB1, ITSN1, KALRN, KANK1, MCF2, MCF2L2, MET, MYO9B, OBSCN, PDGFRB, PLEKHG1, PLEKHG4, PLEKHG5, RIPOR2, ROBO1, SLC6A2, SOS1, SOS2, SPATA13, TIAM1, TIAM2, VAV2]	NA
GO:0035791	platelet-derived growth factor receptor-beta signaling pathway	NA	0.0172662	NA	NA	9	NA	NA	[Group11]	NA	NA	TRUE	NA	NA	[ABL1, CLASP2, HIP1, HIP1R, MYOCD, PDGFRA, PDGFRB, PTPN12, PTPN2]	NA
GO:0040012	regulation of locomotion	NA	0.00936828	NA	NA	148	NA	NA	[Group28]	NA	NA	FALSE	NA	NA	[AAMP, ABCC8, ABL1, ADAM17, ADGRA2, ADGRB1, ANO6, ANXA1, ARHGAP18, ARHGEF39, ARHGEF7, ATP7A, BBS2, CAMK1D, CARMIL1, CASR, CCAR1, CDH13, CEMIP, CLASP1, CLASP2, COL3A1, CORO1B, CPNE3, CXCL14, CYR61, DAB2, DDX58, DLEC1, DLG5, DOCK1, DOCK4, DOCK7, DSCAM, ENG, EPB41L5, EPHA1, ERBB4, FBLN1, FER, FES, FGFR1, FGFR1OP, FN1, FYCO1, GAB1, GAS6, GPLD1, GTPBP4, HDAC4, HDAC9, HGF, IL16, IQGAP1, ITGA2, ITGA4, I…	NA
GO:0042325	regulation of phosphorylation	NA	0.0475639	NA	NA	231	NA	NA	[Group24, Group29]	NA	NA	FALSE	NA	NA	[ABL1, ACSL1, ADAM17, ADAR, ADCY1, ADCY2, ADCY7, ADCYAP1, AKAP13, AKAP9, AKTIP, ALK, ALS2, ANKLE2, ANXA2, ARHGEF5, ARHGEF7, ASPN, ATP6AP1, ATP7A, BANK1, CAB39, CAPRIN2, CBLB, CCDC88A, CCNG1, CCNK, CD44, CDH2, CDK1, CDON, CEMIP, CENPE, CEP85, CFLAR, CLSPN, CSPG4, CYR61, DAB1, DAB2, DEAF1, DGKQ, DLG1, DMD, DNAJC10, DOCK7, DSCAM, DUS2, DVL1, ECT2, EIF2AK2, ENG, ENPP1, EPHA1, EPHB1, ERBB4, ERN1, ETFD…	NA
GO:0042592	homeostatic process	NA	0.00670558	NA	NA	265	NA	NA	[Group19]	NA	NA	FALSE	NA	NA	[ABCA1, ABCA2, ABCB4, ABCC2, ABCC8, ABCG2, ABL1, ADAM17, ADAR, ADCY1, ADCY2, ADCY7, ADCYAP1, ADCYAP1R1, ADGRV1, AFG3L2, ALPK3, ANK2, ANKRD11, ANO1, ANO6, ANXA1, ANXA6, AP3D1, ARID4A, ASPH, ATP13A3, ATP13A4, ATP1A1, ATP2B1, ATP2B2, ATP2C1, ATP6AP1, ATP6V0A2, ATP6V0A4, ATP7A, BBS2, C7, CA2, CACNA1C, CACNA1G, CACNA2D1, CAMK2D, CAPN3, CASR, CDH2, CEMIP, CETP, CFH, CFTR, CLIC2, CP, CYBB, CYP26B1, DCLR…	NA
GO:0043062	extracellular structure organization	NA	1.22e-06	NA	NA	81	NA	NA	[Group12]	NA	NA	TRUE	NA	NA	[A2M, ABI3BP, ABL1, ADAM12, ADAMTS2, ADAMTSL2, AGRN, ANXA2, ATP7A, CAPN2, CD44, CDH1, CFLAR, CLASP1, CLASP2, COL12A1, COL14A1, COL19A1, COL3A1, COL4A3, COL6A1, COL9A1, CYR61, DNAJB6, DPP4, EGFL6, EGFLAM, ENG, ERO1A, ERO1B, FBLN1, FERMT1, FN1, GAS6, GLMN, HPSE2, ITGA1, ITGA2, ITGA4, ITGA8, ITGA9, ITGAV, ITGB1, ITGB2, ITGB3, ITGB8, KDR, KIF9, LAMC3, LCP1, MMP13, MMP15, MMP2, MYO1E, NF1, NID2, NOTCH…	NA
GO:0043547	positive regulation of GTPase activity	NA	0.00986763	NA	NA	81	NA	NA	[Group17, Group22, Group29]	NA	NA	FALSE	NA	NA	[A2M, ADAP1, ADAP2, ADCYAP1, AFDN, AGRN, ALDH1A1, ALS2, APC2, ARAP2, ARFGAP3, ARHGAP15, ARHGAP18, ARHGAP20, ARHGAP21, ARHGAP26, ARHGAP28, ARHGAP32, ARHGAP42, ARHGAP45, ARHGAP6, ARHGEF10, ARHGEF5, ARHGEF7, DENND1B, DEPDC5, DLEC1, DOCK1, DOCK2, DOCK4, DOCK7, ECT2, EPHA1, EZH2, FAM13B, GAPVD1, GARNL3, GRHL3, GRTP1, IQGAP1, IQSEC1, ITGB1, KALRN, LRRK2, MYO9B, NF1, OCRL, PDZD2, PKP4, PLCB1, PLEKHG4, R…	NA
GO:0043549	regulation of kinase activity	NA	0.0370992	NA	NA	144	NA	NA	[Group29]	NA	NA	FALSE	NA	NA	[ABL1, ACSL1, ADAM17, ADAR, ADCY1, ADCY2, ADCY7, ADCYAP1, AKAP13, ALK, ALS2, ARHGEF5, ARHGEF7, ASPN, CAB39, CBLB, CCDC88A, CCNG1, CCNK, CDK1, CEMIP, CENPE, CEP85, CLSPN, CSPG4, CYR61, DAB1, DGKQ, DLG1, DUS2, DVL1, ECT2, EIF2AK2, EPHA1, ERBB4, ERN1, ETFDH, EZH2, FGD2, FGFR1, FGFR1OP, FLT3, GAS6, GRM5, GTPBP4, H2AFY, HGF, IBTK, INPP5K, IPO5, IQGAP1, ITGA1, ITGB1BP1, ITGB3, KIDINS220, KIF14, KIT, LC…	NA
GO:0044089	positive regulation of cellular component biogenesis	NA	0.0210308	NA	NA	94	NA	NA	[Group25, Group26]	NA	NA	FALSE	NA	NA	[ABL1, ACE2, ADGRB1, AGRN, ANLN, ARHGEF10, ARHGEF5, ARPC5, ATP7A, AUTS2, BECN1, BUD23, CARMIL1, CCDC88A, CEP120, CEP135, CHAF1B, CHD1L, CLASP1, CLASP2, CLIP1, CLSTN2, CNOT1, COBL, CORO1B, CTTN, CUL4A, CUL4B, DLG1, DLG5, DYNC1H1, EPB41L5, EPHA1, EPHB1, ERCC4, ERCC5, ESR1, FASN, FER, FES, FNBP1L, FNIP2, GPSM2, HCK, HDAC4, HEATR1, HIP1R, HNF1B, IDE, IQGAP1, IQGAP2, ITGB1BP1, JCHAIN, KDR, KIT, LCP1, …	NA
GO:0044770	cell cycle phase transition	NA	0.00190699	NA	NA	110	NA	NA	[Group30]	NA	NA	FALSE	NA	NA	[ABCB1, ADAM17, AKAP9, ANAPC5, ANAPC7, ANLN, ANXA1, ATAD5, BUB1, BUB1B, CASP2, CCNA2, CDC14A, CDC16, CDC20, CDK1, CENPE, CENPF, CENPJ, CEP135, CEP152, CEP192, CEP250, CEP78, CFH, CLASP1, CLASP2, CLSPN, CNOT1, CNOT10, CNOT8, CNTRL, CTDP1, CUL4A, CUL4B, DLGAP5, DTL, DYNC1H1, EZH2, FGFR1OP, FOXM1, H2AFY, HAUS8, HMMR, ID2, ITGB1, KCNH5, KIF14, LONP1, MAD1L1, MAD2L1, MCM10, MCM3, MCM4, MCM6, MELK, MOC…	NA
GO:0044772	mitotic cell cycle phase transition	NA	0.00373379	NA	NA	104	NA	NA	[Group30]	NA	NA	FALSE	NA	NA	[ABCB1, ADAM17, AKAP9, ANAPC5, ANAPC7, ANLN, ANXA1, ATAD5, BUB1, BUB1B, CASP2, CCNA2, CDC14A, CDC16, CDC20, CDK1, CENPE, CENPF, CENPJ, CEP135, CEP152, CEP192, CEP250, CEP78, CFH, CLASP1, CLASP2, CLSPN, CNOT1, CNOT10, CNOT8, CNTRL, CTDP1, CUL4A, CUL4B, DLGAP5, DTL, DYNC1H1, EZH2, FGFR1OP, FOXM1, HAUS8, HMMR, ID2, ITGB1, KCNH5, KIF14, LONP1, MAD1L1, MAD2L1, MCM10, MCM3, MCM4, MCM6, MELK, MRE11, MTA…	NA
GO:0044782	cilium organization	NA	0.00202788	NA	NA	75	NA	NA	[Group23, Group31]	NA	NA	FALSE	NA	NA	[ABCC4, AHI1, AKAP9, ALPK3, BBS2, CC2D2A, CCDC39, CCDC88A, CDC14A, CDK1, CENPJ, CEP120, CEP135, CEP152, CEP162, CEP192, CEP250, CEP78, CEP89, CEP97, CFAP100, CFAP221, CFAP46, CLASP1, CLUAP1, CNTRL, DISC1, DMD, DNAAF5, DNAH8, DYNC1H1, FGFR1OP, FNBP1L, HAUS8, IFT122, IFT52, IFT74, IFT81, IFT88, INTU, IQCB1, IQCG, KIAA0586, KIF24, LRRC6, MAP4, MKS1, NDE1, NEDD1, NEK1, NME8, NOTCH1, OCRL, ODF2, PIBF1…	NA
GO:0045216	cell-cell junction organization	NA	0.000428531	NA	NA	58	NA	NA	[Group21]	NA	NA	FALSE	NA	NA	[ABCC8, ABL1, ACE2, ACTN2, AFDN, ANK2, ARHGAP6, ARHGEF7, CD9, CDH1, CDH11, CDH13, CDH2, CDH5, CDH6, CHAF1B, CLASP1, CLASP2, CNTNAP1, CTTN, DLEC1, DLG1, DLG5, DSG2, DSP, ECT2, EPB41L3, EPB41L5, EPHA3, GRHL2, HDAC9, HEG1, IQGAP1, ITGA2, ITGB1BP1, KDR, KIFC3, MACF1, MICALL2, MYO1E, NECTIN1, PATJ, PHLDB2, PIP5K1C, PKP3, PKP4, PRKCH, PTPRK, PTPRO, ROCK2, TEK, THBS1, TJP1, TSC1, VCL, WDPCP, WNT11, XIRP…	NA
GO:0045860	positive regulation of protein kinase activity	NA	0.00367128	NA	NA	101	NA	NA	[Group29]	NA	NA	FALSE	NA	NA	[ABL1, ACSL1, ADAM17, ADCY1, ADCY2, ADCY7, ADCYAP1, AKAP13, ALK, ALS2, ARHGEF5, ARHGEF7, CAB39, CCDC88A, CCNK, CDK1, CEMIP, CENPE, CLSPN, CSPG4, CYR61, DAB1, DGKQ, DLG1, ECT2, EIF2AK2, ERN1, ETFDH, EZH2, FGD2, FGFR1, FLT3, GAS6, GRM5, HGF, IQGAP1, ITGA1, ITGB1BP1, ITGB3, KIDINS220, KIF14, KIT, LCP2, LONP1, LRRK2, LTF, MAP3K14, MAP3K2, MAP3K4, MAP4K3, MAP4K4, MAP4K5, MOCOS, MST1R, NCF1, NEK1, NEK4…	NA
GO:0046578	regulation of Ras protein signal transduction	NA	0.000668433	NA	NA	54	NA	NA	[Group22]	NA	NA	FALSE	NA	NA	[ABCA1, ABL1, AKAP13, ALS2, ARHGAP42, ARHGEF10, ARHGEF26, ARHGEF33, ARHGEF39, ARHGEF5, ARHGEF7, AUTS2, COL3A1, CYTH4, DLEC1, ECT2, ETFDH, FARP1, FBP1, FGD2, FGD6, FOXM1, GBF1, IQSEC1, ITGB1, ITSN1, KALRN, KANK1, KIF14, MCF2, MCF2L2, MET, MFN2, MYO9B, NF1, NOTCH1, OBSCN, OGT, PDGFRB, PLEKHG1, PLEKHG4, PLEKHG5, RASA3, RASGRP1, RIPOR2, ROBO1, SLC6A2, SOS1, SOS2, SPATA13, SSX2IP, TIAM1, TIAM2, VAV2]	NA
GO:0046777	protein autophosphorylation	NA	0.00940309	NA	NA	55	NA	NA	[Group00]	NA	NA	TRUE	NA	NA	[ABL1, ALK, ALPK3, BLK, CAMK2D, DAPK1, EIF2AK2, ENG, ENPP1, EPHA1, EPHB1, ERBB4, ERN1, FER, FES, FGFR1, FLT3, HCK, IMPACT, IQGAP1, ITK, KDR, KIT, LONP1, LRRK2, LYN, MELK, MOCOS, MRE11, MYO3A, PAK1, PAK2, PASK, PDGFC, PDGFRA, PDGFRB, PRKD1, PRKG2, RAD50, RHBDF2, ROS1, SMG1, STK39, STK4, SYK, TEK, TELO2, TNIK, TOM1L1, TRIM24, TRPM7, ULK3, WNK1, WNK2, ZAP70]	NA
GO:0048514	blood vessel morphogenesis	NA	0.0268793	NA	NA	98	NA	NA	[Group20]	NA	NA	FALSE	NA	NA	[AAMP, ABCC8, ABL1, ADGRA2, ADGRB1, AGGF1, ANXA2, CDH13, CDH2, COL3A1, COL4A3, CSPG4, CYBB, CYR61, ENG, ENPEP, EPHA1, EPHB1, EYA1, FGFR1, FN1, GAB1, GLMN, GPLD1, GTF2I, HDAC9, HEG1, HGF, HIPK2, HPGD, HPSE, ITGAV, ITGB1, ITGB1BP1, ITGB2, ITGB3, KDR, KRIT1, LEMD3, MMP2, MYH9, MYLK, MYO1E, MYOCD, NCL, NELL2, NF1, NOTCH1, NRCAM, NRXN1, PAXIP1, PDGFRA, PDGFRB, PIK3CB, PLCG1, PLXND1, PRKD1, PTPRM, RNF2…	NA
GO:0048583	regulation of response to stimulus	NA	0.0139852	NA	NA	561	NA	NA	[Group24]	NA	NA	FALSE	NA	NA	[A2M, ABCA1, ABCB1, ABCB4, ABCC8, ABL1, ACE2, ACPP, ADA2, ADAM17, ADAMTS18, ADAMTSL2, ADAR, ADCYAP1, ADCYAP1R1, ADGRA2, AFAP1, AGRN, AKAP13, ALK, ALS2, ANO1, ANO6, ANXA1, ANXA2, APAF1, APC2, ARAP2, ARHGAP15, ARHGAP18, ARHGAP20, ARHGAP21, ARHGAP26, ARHGAP28, ARHGAP32, ARHGAP42, ARHGAP45, ARHGAP6, ARHGEF10, ARHGEF26, ARHGEF33, ARHGEF39, ARHGEF5, ARHGEF7, ARPC5, ASPH, ASPM, ASPN, ATAD5, ATP2C1, ATP6…	NA
GO:0048667	cell morphogenesis involved in neuron differentiation	NA	0.006338	NA	NA	102	NA	NA	[Group31]	NA	NA	FALSE	NA	NA	[ABL1, ADCY1, ADGRB1, AFG3L2, ALCAM, ALS2, ARHGEF7, ATP8A2, AUTS2, CAPRIN2, CDH11, CELSR2, CLASP2, CNTN4, COBL, CTTN, CUX1, DAB1, DISC1, DOCK7, DRAXIN, DSCAM, DSCAML1, DVL1, EPHB1, FARP1, FN1, FYCO1, GAB1, GFRA3, GLI2, GOLGA4, ISPD, ITGB1, KALRN, KEL, KIDINS220, KNDC1, LRFN2, LRP4, LRRK2, MACF1, MCF2, NCAM1, NECTIN1, NEFH, NELL2, NEO1, NOTCH1, NRCAM, NRXN1, OGN, OMA1, OPA1, PAK1, PIK3CB, PLCG1, P…	NA
GO:0048731	system development	NA	0.000546123	NA	NA	641	NA	NA	[Group31]	NA	NA	FALSE	NA	NA	[AAMP, ABCB4, ABCC8, ABL1, ACAT1, ACP2, ACTN2, ADAM17, ADAM22, ADAMTS18, ADAMTS2, ADAMTS7, ADAMTSL2, ADAP2, ADAR, ADCY1, ADCYAP1, ADGRA2, ADGRB1, ADGRG6, ADGRV1, AFF2, AFG3L2, AGGF1, AGRN, AGTPBP1, AHI1, AKAP13, ALCAM, ALK, ALPK3, ALS2, ANK2, ANKLE2, ANKRD11, ANLN, ANO6, ANXA1, ANXA2, AP2A2, AP3B1, AP3D1, APAF1, ARHGAP26, ARHGEF10, ARHGEF7, ARID1A, ARID4A, ARPC5, ASB2, ASH2L, ASPM, ASPN, ATAD5, A…	NA
GO:0048812	neuron projection morphogenesis	NA	0.000373901	NA	NA	115	NA	NA	[Group31]	NA	NA	FALSE	NA	NA	[ABL1, ADCY1, ADGRB1, AFG3L2, ALCAM, ALS2, ARHGEF7, ATP7A, ATP8A2, AUTS2, CAPRIN2, CDH11, CELSR2, CLASP2, CNTN4, CNTNAP1, CNTNAP2, COBL, CTTN, CUX1, DAB1, DISC1, DOCK7, DRAXIN, DSCAM, DSCAML1, DVL1, EPB41L3, EPHB1, FARP1, FN1, FYCO1, GAB1, GFRA3, GLI2, GOLGA4, IMPACT, IQGAP1, ISPD, ITGA1, ITGB1, KALRN, KEL, KIDINS220, KIF20B, KNDC1, LRFN2, LRP4, LRRK2, MACF1, MAP4K4, MCF2, NCAM1, NECTIN1, NEFH, N…	NA
GO:0048870	cell motility	NA	0.00190618	NA	NA	242	NA	NA	[Group28]	NA	NA	FALSE	NA	NA	[AAMP, ABCC1, ABCC8, ABL1, ADAM17, ADGRA2, ADGRB1, ANLN, ANO6, ANXA1, ARHGAP18, ARHGEF39, ARHGEF5, ARHGEF7, ARPC5, ASPM, ATP7A, AUTS2, BBS2, BLK, CAMK1D, CARMIL1, CCAR1, CCDC39, CCDC88A, CD2, CD2AP, CD44, CDC42BPA, CDC42BPB, CDH13, CDH2, CDK1, CEMIP, CFAP44, CFAP46, CLASP1, CLASP2, COL3A1, CORO1B, CPNE3, CRB2, CSPG4, CTTN, CXCL14, CYR61, DAB1, DAB2, DDX58, DEAF1, DISC1, DLEC1, DLG5, DMRT1, DNAH8,…	NA
GO:0050793	regulation of developmental process	NA	0.04425	NA	NA	346	NA	NA	[Group25, Group28, Group31]	NA	NA	FALSE	NA	NA	[ABCA1, ABCA5, ABCC8, ABL1, ADAMTS7, ADCYAP1, ADGRA2, ADGRB1, ADGRV1, AFG3L2, AGGF1, AGRN, AHI1, AKAP13, ANO6, ANXA1, ANXA2, AP2A2, AP3B1, AP3D1, ARHGAP15, ARHGAP18, ARHGEF7, ASH2L, ASPM, ASPN, ATAD5, ATP10A, ATP11C, ATP6AP1, ATP8A2, BBS2, BCOR, CA2, CACNA2D2, CAMK1D, CAPN3, CAPRIN2, CARMIL1, CCDC88A, CD2, CD44, CDC20, CDH2, CDH5, CDK1, CDON, CELSR2, CENPF, CETP, CFLAR, CLASP1, CLASP2, CLSTN2, CN…	NA
GO:0051056	regulation of small GTPase mediated signal transduction	NA	1.66e-07	NA	NA	80	NA	NA	[Group17, Group22, Group24]	NA	NA	TRUE	NA	NA	[A2M, ABCA1, ABL1, ADCYAP1R1, AKAP13, ALS2, ARAP2, ARHGAP15, ARHGAP18, ARHGAP20, ARHGAP21, ARHGAP26, ARHGAP28, ARHGAP32, ARHGAP42, ARHGAP45, ARHGAP6, ARHGEF10, ARHGEF26, ARHGEF33, ARHGEF39, ARHGEF5, ARHGEF7, AUTS2, CD2AP, CDON, CGNL1, COL3A1, CYTH4, DLEC1, ECT2, ETFDH, FAM13B, FARP1, FBP1, FGD2, FGD6, FOXM1, GARNL3, GBF1, IQSEC1, ITGB1, ITSN1, KALRN, KANK1, KIF14, MCF2, MCF2L2, MET, MFN2, MYO9B, …	NA
GO:0051225	spindle assembly	NA	0.0115099	NA	NA	28	NA	NA	[Group27, Group30]	NA	NA	FALSE	NA	NA	[ARHGEF10, ASPM, CDC14A, CDC20, CEP192, CEP97, CLASP1, DYNC1H1, GOLGA2, GPSM2, HAUS8, KIF11, KIF23, NCOR1, NUMA1, PIBF1, PLK1, RCC1, RIPOR2, SMC3, SPICE1, STAG1, STAG2, TPX2, TUBGCP2, TUBGCP3, TUBGCP5, ZNF207]	NA
GO:0051239	regulation of multicellular organismal process	NA	0.00528869	NA	NA	409	NA	NA	[Group28, Group31]	NA	NA	FALSE	NA	NA	[AAMP, ABCA1, ABCB4, ABCC8, ABCC9, ABL1, ACE2, ACPP, ADAM17, ADAMTS18, ADAMTS7, ADCYAP1, ADGRA2, ADGRB1, AFG3L2, AGGF1, AGRN, AHI1, AIFM2, AKAP13, AKAP9, ANK2, ANO6, ANXA1, ANXA2, ANXA5, ANXA6, AP2A2, AP3B1, AP3D1, ARHGAP42, ARHGEF7, ASH2L, ASPH, ASPM, ASPN, ATAD5, ATP11C, ATP1A1, ATP2A3, ATP2B1, ATP2B2, ATP6AP1, ATP8A2, BANK1, BBS2, BCOR, CA2, CACNA1C, CACNA1D, CACNA1G, CACNA2D1, CACNA2D2, CAMK1…	NA
GO:0051270	regulation of cellular component movement	NA	0.000372704	NA	NA	156	NA	NA	[Group28]	NA	NA	FALSE	NA	NA	[AAMP, ABCC8, ABL1, ADAM17, ADGRA2, ADGRB1, AKAP9, ANK2, ANO6, ANXA1, ARHGAP18, ARHGEF39, ARHGEF7, ATP1A1, ATP7A, BBS2, CACNA1C, CAMK1D, CAMK2D, CARMIL1, CCAR1, CCDC39, CDH13, CEMIP, CLASP1, CLASP2, COL3A1, CORO1B, CPNE3, CXCL14, CYR61, DAB2, DDX58, DLEC1, DLG1, DLG5, DOCK1, DOCK4, DOCK7, DSCAM, DSG2, DSP, ENG, EPB41L5, EPHA1, ERBB4, FBLN1, FER, FES, FGFR1, FGFR1OP, FN1, FYCO1, GAB1, GAS6, GPLD1,…	NA
GO:0051276	chromosome organization	NA	5.65e-08	NA	NA	216	NA	NA	[Group18, Group30]	NA	NA	FALSE	NA	NA	[ANXA1, ARID1A, ARID4A, ASH2L, AUTS2, BAZ1B, BCOR, BECN1, BRDT, BUB1, BUB1B, BUD23, CAMK2D, CCNA2, CDC14A, CDC20, CDK1, CENPC, CENPE, CENPF, CENPI, CHAF1B, CHD1, CHD1L, CHD4, CHD6, CHD9, CHEK1, CLASP1, CLASP2, CLIP1, CTR9, CUL4A, CUL4B, DCLRE1A, DHX9, DKC1, DLGAP5, DNA2, DNMT3B, DOT1L, DPEP2, DPF3, DSCAM, DSCC1, DYDC1, DYNC1H1, DYNC1I1, EPC1, ERCC4, ESR1, EXO1, EXOSC10, EYA1, EYA4, EZH2, GINS4, H…	NA
GO:0051304	chromosome separation	NA	0.0119736	NA	NA	24	NA	NA	[Group30]	NA	NA	FALSE	NA	NA	[BUB1, BUB1B, CENPE, CENPF, DLGAP5, ERCC4, FANCM, HFM1, MAD1L1, MAD2L1, MOCOS, NCAPD3, NDC80, NUMA1, PLK1, RB1, RECQL5, SMARCAD1, TACC3, TERF1, TEX11, TEX14, TOP2A, ZNF207]	NA
GO:0051321	meiotic cell cycle	NA	0.0117359	NA	NA	54	NA	NA	[Group30]	NA	NA	FALSE	NA	NA	[ASPM, ASZ1, BRDT, BUB1, BUB1B, CDC20, CDK1, CENPC, CNTD1, CYP26B1, DMRT1, ERCC4, EXO1, FANCA, FANCM, GOLGA2, HFM1, HID1, KIF18A, LEMD3, MOCOS, MRE11, MSH4, MYH9, NCAPD3, NPR2, NSUN2, NUMA1, OSGIN2, PLCB1, PLK1, RAD50, RAD51, RAD54B, RAD54L, RBBP8, SMC1B, SMC2, SMC3, SPATA22, STAG2, STAG3, SUN1, TDRD1, TDRD9, TERF1, TEX11, TEX14, TOP2A, TUBGCP2, TUBGCP3, TUBGCP5, UBR2, WEE2]	NA
GO:0051336	regulation of hydrolase activity	NA	0.000274507	NA	NA	203	NA	NA	[Group17, Group29]	NA	NA	FALSE	NA	NA	[A2M, A2ML1, ABL1, ADAP1, ADAP2, ADCYAP1, ADCYAP1R1, AFDN, AGRN, ALDH1A1, ALDOB, ALS2, ANXA1, ANXA8, APAF1, APC2, ARAP2, ARFGAP3, ARHGAP15, ARHGAP18, ARHGAP20, ARHGAP21, ARHGAP26, ARHGAP28, ARHGAP32, ARHGAP42, ARHGAP45, ARHGAP6, ARHGEF10, ARHGEF5, ARHGEF7, ASPH, CAMK2D, CASP2, CASR, CAST, CD44, CEP192, CFAP100, COL28A1, COL4A3, CRB2, CYR61, DAPK1, DENND1B, DEPDC5, DHCR24, DHX9, DLEC1, DLG3, DNAJB…	NA
GO:0051338	regulation of transferase activity	NA	0.0402103	NA	NA	168	NA	NA	[Group29]	NA	NA	FALSE	NA	NA	[ABL1, ACSL1, ADAM17, ADAR, ADCY1, ADCY2, ADCY7, ADCYAP1, AKAP13, ALK, ALS2, ANAPC5, ANAPC7, ARHGEF5, ARHGEF7, ASPN, BUB1B, CAB39, CBLB, CCDC88A, CCNG1, CCNK, CDC16, CDC20, CDK1, CEMIP, CENPE, CEP85, CLSPN, CSPG4, CYR61, DAB1, DGKQ, DKC1, DLG1, DSCC1, DUS2, DVL1, ECT2, EIF2AK2, EPHA1, ERBB4, ERN1, ETFDH, EZH2, FGD2, FGFR1, FGFR1OP, FLT3, GAS6, GOLGA2, GRHL2, GRM5, GTPBP4, H2AFY, HGF, IBTK, INPP5K…	NA
GO:0051345	positive regulation of hydrolase activity	NA	0.002179	NA	NA	133	NA	NA	[Group17, Group29]	NA	NA	FALSE	NA	NA	[A2M, ADAP1, ADAP2, ADCYAP1, ADCYAP1R1, AFDN, AGRN, ALDH1A1, ALDOB, ALS2, APAF1, APC2, ARAP2, ARFGAP3, ARHGAP15, ARHGAP18, ARHGAP20, ARHGAP21, ARHGAP26, ARHGAP28, ARHGAP32, ARHGAP42, ARHGAP45, ARHGAP6, ARHGEF10, ARHGEF5, ARHGEF7, ASPH, CASP2, CASR, COL4A3, CYR61, DAPK1, DENND1B, DEPDC5, DHX9, DLEC1, DNAJB6, DNAJC1, DNAJC10, DNAJC7, DOCK1, DOCK2, DOCK4, DOCK7, DYNC1I1, ECT2, EPHA1, ERN1, ESR1, EZH…	NA
GO:0051347	positive regulation of transferase activity	NA	0.00044935	NA	NA	131	NA	NA	[Group29]	NA	NA	FALSE	NA	NA	[ABL1, ACSL1, ADAM17, ADCY1, ADCY2, ADCY7, ADCYAP1, AKAP13, ALK, ALS2, ANAPC5, ANAPC7, ARHGEF5, ARHGEF7, BUB1B, CAB39, CCDC88A, CCNK, CDC16, CDC20, CDK1, CEMIP, CENPE, CLSPN, CSPG4, CYR61, DAB1, DGKQ, DKC1, DLG1, DSCC1, ECT2, EIF2AK2, ERBB4, ERN1, ETFDH, EZH2, FGD2, FGFR1, FLT3, GAS6, GOLGA2, GRHL2, GRM5, HGF, IQGAP1, ITGA1, ITGB1BP1, ITGB3, KIDINS220, KIF14, KIT, LCP2, LONP1, LRRK2, LTF, LYN, MA…	NA
GO:0051493	regulation of cytoskeleton organization	NA	0.0262776	NA	NA	88	NA	NA	[Group25, Group26, Group27]	NA	NA	FALSE	NA	NA	[ABL1, ACTN2, AFAP1, AKAP13, ARHGAP18, ARHGAP28, ARHGAP6, ARHGEF10, ARHGEF5, ARHGEF7, ARPC5, CAPN2, CARMIL1, CCDC88A, CCNF, CD2AP, CENPJ, CEP120, CEP250, CEP85, CEP97, CHEK1, CLASP1, CLASP2, CLIP1, CORO1B, CTTN, DLEC1, DLG1, DYNC1H1, EPHA1, EPHA3, FER, FES, FHOD3, GPSM2, GRHL3, HCK, HIP1R, INPP5K, IQGAP2, ITGB1BP1, KANK1, KIF11, KIF18A, KIF25, MDM1, MET, MYCBP2, MYLK3, MYO1E, NAV3, NCAPG, NCKAP1,…	NA
GO:0051640	organelle localization	NA	2.36e-08	NA	NA	136	NA	NA	[Group23]	NA	NA	FALSE	NA	NA	[AHI1, AKAP9, ANKRD28, AP3B1, AP3D1, ARHGAP21, ASPM, ATP6AP1, BBS2, BECN1, CADPS, CC2D2A, CD59, CDH2, CDK1, CENPC, CENPE, CENPF, CENPJ, CEP120, CEP135, CEP152, CEP162, CEP192, CEP250, CEP78, CEP89, CEP97, CFTR, CLASP1, CLASP2, CNTRL, COPG1, DAB1, DLG1, DLGAP5, DNAJC6, DOCK7, DYNC1H1, DYNC1I1, EXOC2, EYA1, F5, FER, FES, FGFR1OP, FNBP1L, FYCO1, GBF1, GOLGA2, GPSM2, HAUS8, IQCB1, ITGA4, ITSN1, KIF13…	NA
GO:0051656	establishment of organelle localization	NA	0.0021788	NA	NA	90	NA	NA	[Group23]	NA	NA	FALSE	NA	NA	[ANKRD28, AP3B1, AP3D1, ARHGAP21, ATP6AP1, BBS2, BECN1, CADPS, CD59, CENPC, CENPE, CENPF, CEP120, CLASP1, CLASP2, COPG1, DLG1, DLGAP5, DNAJC6, DOCK7, DYNC1H1, DYNC1I1, EYA1, F5, FER, FES, FNBP1L, FYCO1, GBF1, GOLGA2, GPSM2, ITGA4, ITSN1, KIF13A, KIF14, KIF18A, KIF1A, KIF23, KIF25, KIF2C, KIT, LEMD3, LRRK2, LTV1, LYN, MAD1L1, MAP4, MOCOS, MYH9, MYO5A, NDC80, NDE1, NEFH, NSF, NUMA1, NUP88, NUSAP1, …	NA
GO:0051783	regulation of nuclear division	NA	0.00441595	NA	NA	46	NA	NA	[Group30]	NA	NA	FALSE	NA	NA	[ANLN, BECN1, BUB1, BUB1B, CDC14A, CDC16, CDC20, CENPE, CENPF, CEP85, CEP97, CHEK1, DLGAP5, DMRT1, ERCC4, H2AFY, KIF11, KIF20B, KIF25, MAD1L1, MAD2L1, MOCOS, MTBP, NDC80, NUMA1, NUSAP1, PDGFRB, PDZD2, PHIP, PLCB1, PLK1, PPP1R9B, RB1, RCC1, RIPOR2, SLF2, SMC3, STAG1, STAG2, TACC3, TERF1, TEX14, TOM1L1, TOM1L2, WEE2, ZNF207]	NA
GO:0055085	transmembrane transport	NA	0.0271576	NA	NA	224	NA	NA	[Group19]	NA	NA	FALSE	NA	NA	[ABCA1, ABCA2, ABCA3, ABCA5, ABCB1, ABCB4, ABCC1, ABCC2, ABCC4, ABCC5, ABCC8, ABCC9, ABCD4, ABCG2, ABL1, ACTN2, ADD3, AFG3L2, AKAP9, ANK2, ANO1, ANO10, ANO3, ANO5, ANO6, ANXA6, ASPH, ATP10A, ATP11B, ATP11C, ATP13A3, ATP13A4, ATP1A1, ATP2A3, ATP2B1, ATP2B2, ATP2C1, ATP6AP1, ATP6V0A2, ATP6V0A4, ATP7A, C2CD5, CA2, CAB39, CACNA1C, CACNA1D, CACNA1G, CACNA2D1, CACNA2D2, CAMK2D, CAPN3, CEMIP, CFH, CFTR,…	NA
GO:0061564	axon development	NA	0.0023573	NA	NA	95	NA	NA	[Group31]	NA	NA	FALSE	NA	NA	[ABL1, ADCY1, ADGRB1, AFG3L2, ALCAM, ALS2, ARHGEF7, ATP8A2, AUTS2, CDH11, CLASP2, CNTN4, COBL, CTTN, DAB1, DISC1, DOCK7, DRAXIN, DSCAM, DSCAML1, DVL1, EPHA3, EPHB1, FN1, FYCO1, GAB1, GFRA3, GLI2, GOLGA4, ISPD, ITGB1, KEL, LRFN2, LRP4, MACF1, MCF2, NCAM1, NCAM2, NECTIN1, NEFH, NEFM, NELL2, NEO1, NOTCH1, NRCAM, NRXN1, OCRL, OGN, OMA1, PAK1, PIK3CB, PLCG1, PLXNA2, PLXNA4, PLXNB2, PLXNC1, PLXND1, PSE…	NA
GO:0070507	regulation of microtubule cytoskeleton organization	NA	0.0300481	NA	NA	39	NA	NA	[Group26, Group27]	NA	NA	FALSE	NA	NA	[ABL1, CCNF, CENPJ, CEP120, CEP250, CEP85, CEP97, CHEK1, CLASP1, CLASP2, CLIP1, DYNC1H1, EPHA3, FES, GPSM2, KIF11, KIF18A, KIF25, MDM1, MET, NAV3, NUMA1, PAK1, PHLDB2, PKHD1, PLK1, PLK4, RAE1, RIPOR2, ROCK2, SMC3, SPICE1, STAG1, STAG2, TACC3, TERF1, TPX2, TRAF3IP1, XPO1]	NA
GO:0072358	cardiovascular system development	NA	0.0294096	NA	NA	115	NA	NA	[Group20, Group28]	NA	NA	FALSE	NA	NA	[AAMP, ABCC8, ABL1, ADGRA2, ADGRB1, AGGF1, ANXA2, ARID1A, ATP7A, CDH13, CDH2, CDH5, CFLAR, COL3A1, COL4A3, CRB2, CSPG4, CYBB, CYR61, ENG, ENPEP, EPC1, EPHA1, EPHB1, EYA1, FGFR1, FN1, GAB1, GLMN, GPC3, GPLD1, GTF2I, HDAC9, HEG1, HGF, HIPK2, HPGD, HPSE, ITGAV, ITGB1, ITGB1BP1, ITGB2, ITGB3, ITGB8, KDM6A, KDR, KIT, KRIT1, LEMD3, LTBP1, MMP2, MYH9, MYLK, MYO1E, MYOCD, NCL, NELL2, NF1, NOTCH1, NRCAM, …	NA
GO:0072359	circulatory system development	NA	0.000832565	NA	NA	168	NA	NA	[Group20, Group31]	NA	NA	FALSE	NA	NA	[AAMP, ABCC8, ABL1, ACTN2, ADAP2, ADGRA2, ADGRB1, ADGRG6, AGGF1, AHI1, AKAP13, ALPK3, ANK2, ANXA2, ARID1A, ATP7A, BCOR, CACNA1C, CC2D2A, CCDC39, CDH13, CDH2, CDH5, CDK1, CFLAR, COL3A1, COL4A3, CRB2, CSPG4, CTDP1, CYBB, CYR61, DLEC1, DPEP2, DSG2, DSP, DVL1, ENG, ENPEP, EPC1, EPHA1, EPHB1, ERBB4, EYA1, FAT4, FGFR1, FHOD3, FN1, FREM2, GAA, GAB1, GLI2, GLMN, GPC3, GPLD1, GRHL2, GTF2I, HDAC9, HEG1, HG…	NA
GO:0090307	mitotic spindle assembly	NA	0.0274382	NA	NA	20	NA	NA	[Group27, Group30]	NA	NA	FALSE	NA	NA	[ARHGEF10, CDC14A, CDC20, CEP97, CLASP1, GOLGA2, KIF11, KIF23, PIBF1, PLK1, RIPOR2, SMC3, SPICE1, STAG1, STAG2, TPX2, TUBGCP2, TUBGCP3, TUBGCP5, ZNF207]	NA
GO:0097581	lamellipodium organization	NA	0.0491872	NA	NA	23	NA	NA	[Group01]	NA	NA	TRUE	NA	NA	[ARHGEF7, ARPC5, ATP7A, AUTS2, CARMIL1, CCDC88A, CD44, CDH13, CORO1B, CTTN, FER, HDAC4, KANK1, KIT, NCKAP1, NUP85, PTPRO, RAC2, SPATA13, SRGAP2, SRGAP3, VAV2, VCL]	NA
GO:0097711	ciliary basal body-plasma membrane docking	NA	0.000881384	NA	NA	30	NA	NA	[Group23]	NA	NA	FALSE	NA	NA	[AHI1, AKAP9, CC2D2A, CDK1, CENPJ, CEP135, CEP152, CEP162, CEP192, CEP250, CEP78, CEP89, CEP97, CLASP1, CNTRL, DYNC1H1, FGFR1OP, HAUS8, IQCB1, KIF24, MKS1, NDE1, NEDD1, ODF2, PLK1, PLK4, SCLT1, SDCCAG8, TCTN1, TCTN3]	NA
GO:0098813	nuclear chromosome segregation	NA	8.54e-05	NA	NA	69	NA	NA	[Group18, Group30]	NA	NA	FALSE	NA	NA	[BECN1, BUB1, BUB1B, CDC14A, CDC20, CENPC, CENPE, CENPF, CENPI, CLASP1, CLASP2, CLIP1, DLGAP5, DSCC1, DYNC1H1, DYNC1I1, ECT2, ERCC4, FANCM, H2AFY, HFM1, HID1, KANSL1, KIF14, KIF18A, KIF23, KIF25, KIF2C, LEMD3, MAD1L1, MAD2L1, MOCOS, MRE11, MSH4, NCAPD3, NCAPG, NDC80, NDE1, NUMA1, NUP107, NUP133, NUP37, NUP43, NUP85, NUP98, NUSAP1, PIBF1, PLK1, RB1, SLF2, SMC1B, SMC2, SMC3, SPATA22, SPDL1, SPICE1,…	NA
GO:0120039	plasma membrane bounded cell projection morphogenesis	NA	0.000235505	NA	NA	118	NA	NA	[Group31]	NA	NA	FALSE	NA	NA	[ABL1, ADCY1, ADGRB1, AFG3L2, ALCAM, ALS2, ARHGEF7, ATP7A, ATP8A2, AUTS2, CAPRIN2, CD44, CDH11, CELSR2, CLASP2, CNTN4, CNTNAP1, CNTNAP2, COBL, CORO1B, CTTN, CUX1, DAB1, DISC1, DOCK7, DRAXIN, DSCAM, DSCAML1, DVL1, EPB41L3, EPHB1, FARP1, FN1, FYCO1, GAB1, GFRA3, GLI2, GOLGA4, IMPACT, IQGAP1, ISPD, ITGA1, ITGB1, KALRN, KANK1, KEL, KIDINS220, KIF20B, KNDC1, LRFN2, LRP4, LRRK2, MACF1, MAP4K4, MCF2, NC…	NA
GO:0140056	organelle localization by membrane tethering	NA	0.0468336	NA	NA	37	NA	NA	[Group23]	NA	NA	FALSE	NA	NA	[AHI1, AKAP9, CC2D2A, CDK1, CENPJ, CEP135, CEP152, CEP162, CEP192, CEP250, CEP78, CEP89, CEP97, CFTR, CLASP1, CNTRL, DYNC1H1, EXOC2, FGFR1OP, HAUS8, IQCB1, KIF24, MKS1, NDE1, NEDD1, ODF2, PLK1, PLK4, RAB10, SCFD1, SCLT1, SDCCAG8, STXBP3, SYTL2, TCTN1, TCTN3, VPS11]	NA
GO:1901987	regulation of cell cycle phase transition	NA	0.0116712	NA	NA	84	NA	NA	[Group30]	NA	NA	FALSE	NA	NA	[ADAM17, AKAP9, ANAPC5, ANAPC7, ANLN, ANXA1, ATAD5, BUB1, BUB1B, CASP2, CDC14A, CDC16, CDC20, CDK1, CENPE, CENPF, CENPJ, CEP135, CEP152, CEP192, CEP250, CEP78, CFH, CLASP1, CLSPN, CNOT1, CNOT10, CNOT8, CNTRL, CUL4A, CUL4B, DLGAP5, DTL, DYNC1H1, EZH2, FGFR1OP, H2AFY, HAUS8, HMMR, ID2, KCNH5, KIF14, LONP1, MAD1L1, MAD2L1, MOCOS, MRE11, MTA3, MTBP, MYO16, NACC2, NAE1, NDC80, NDE1, NEDD1, NEK11, ODF2…	NA
GO:1901990	regulation of mitotic cell cycle phase transition	NA	0.0119775	NA	NA	80	NA	NA	[Group30]	NA	NA	FALSE	NA	NA	[ADAM17, AKAP9, ANAPC5, ANAPC7, ANLN, ANXA1, ATAD5, BUB1, BUB1B, CASP2, CDC14A, CDC16, CDC20, CDK1, CENPE, CENPF, CENPJ, CEP135, CEP152, CEP192, CEP250, CEP78, CFH, CLASP1, CLSPN, CNOT1, CNOT10, CNOT8, CNTRL, CUL4A, CUL4B, DLGAP5, DTL, DYNC1H1, EZH2, FGFR1OP, HAUS8, HMMR, ID2, KCNH5, KIF14, LONP1, MAD1L1, MAD2L1, MRE11, MTA3, MTBP, MYO16, NACC2, NAE1, NDC80, NDE1, NEDD1, NEK11, ODF2, PIDD1, PLAGL…	NA
GO:1902531	regulation of intracellular signal transduction	NA	0.0177658	NA	NA	277	NA	NA	[Group22, Group24, Group29]	NA	NA	FALSE	NA	NA	[A2M, ABCA1, ABL1, ADCYAP1, ADCYAP1R1, AKAP13, ALK, ALS2, ARAP2, ARHGAP15, ARHGAP18, ARHGAP20, ARHGAP21, ARHGAP26, ARHGAP28, ARHGAP32, ARHGAP42, ARHGAP45, ARHGAP6, ARHGEF10, ARHGEF26, ARHGEF33, ARHGEF39, ARHGEF5, ARHGEF7, ASPH, ASPN, ATP2C1, ATP6AP1, AUTS2, BANK1, BECN1, CAMK2D, CAPN3, CAT, CD2AP, CD44, CDH13, CDH2, CDK1, CDON, CFLAR, CGNL1, CHD4, CHD6, CHEK1, CHUK, CLIC2, COL3A1, CSPG4, CYR61, C…	NA
GO:1902850	microtubule cytoskeleton organization involved in mitosis	NA	0.000154378	NA	NA	37	NA	NA	[Group27, Group30]	NA	NA	FALSE	NA	NA	[ARHGEF10, CDC14A, CDC20, CENPE, CEP97, CLASP1, CLASP2, DYNC1H1, EYA1, GOLGA2, GPSM2, KIF11, KIF23, MAP4, NDC80, NDE1, NUMA1, NUSAP1, PIBF1, PLK1, RAE1, RCC1, RIPOR2, SETD2, SLC6A4, SMC3, SPDL1, SPICE1, STAG1, STAG2, TACC3, TBCE, TPX2, TUBGCP2, TUBGCP3, TUBGCP5, ZNF207]	NA
GO:2000026	regulation of multicellular organismal development	NA	0.0371096	NA	NA	276	NA	NA	[Group28, Group31]	NA	NA	FALSE	NA	NA	[ABCC8, ABL1, ADAMTS7, ADCYAP1, ADGRA2, ADGRB1, AGGF1, AGRN, AHI1, ANO6, ANXA1, AP2A2, AP3B1, AP3D1, ARHGEF7, ASH2L, ASPM, ASPN, ATAD5, ATP11C, ATP6AP1, ATP8A2, BCOR, CA2, CAMK1D, CAPN3, CAPRIN2, CCDC88A, CD2, CDC20, CDH2, CDH5, CDK1, CDON, CELSR2, CENPF, CFLAR, CLASP1, CLASP2, CLSTN2, CNTN4, COBL, COL3A1, COL4A3, CRB2, CSMD3, CTDP1, CTR9, CTTN, CUL4A, CUX1, CYBB, CYP26B1, CYR61, DAAM1, DAB1, DAB…	NA
GO:2000145	regulation of cell motility	NA	0.0110417	NA	NA	138	NA	NA	[Group28]	NA	NA	FALSE	NA	NA	[AAMP, ABCC8, ABL1, ADAM17, ADGRA2, ADGRB1, ANO6, ANXA1, ARHGAP18, ARHGEF39, ARHGEF7, ATP7A, BBS2, CAMK1D, CARMIL1, CCAR1, CDH13, CEMIP, CLASP1, CLASP2, COL3A1, CORO1B, CPNE3, CXCL14, CYR61, DAB2, DDX58, DLEC1, DLG5, DOCK1, DOCK4, DOCK7, ENG, EPB41L5, EPHA1, ERBB4, FBLN1, FER, FES, FGFR1, FGFR1OP, FN1, FYCO1, GAB1, GAS6, GPLD1, GTPBP4, HDAC4, HDAC9, HGF, IQGAP1, ITGA2, ITGA4, ITGAV, ITGB1BP1, ITG…	NA
